# Supplementary material for: Integrated analysis of gut metabolome, microbiome, and brain function reveal the role of gut-brain axis in longevity
Source: Gut Microbes. 2024 Mar 28;16(1):2331434. doi: 10.1080/19490976.2024.2331434 (PMC10984123; doi:10.1080/19490976.2024.2331434)
Supplement: Supplementary Table.xlsx [file KGMI_A_2331434_SM8781.xlsx]

## Sheet: Supplementary Table 1
Supplementary Table 1. Demographic Characteristics of NAs and NNAs
Characteristic		NAs (n = 83)	NNAs (n = 81)	p1
Age (Years)				<0.001
	Mean (SD)	94 (2)	64 (7)
	Range	90, 102	55, 84
Sex (Male)		36 (43%)	45 (56%)	0.12
BMI				0.06
	Mean (SD)	22.58 (1.28)	23.07 (2.10)
	Missing	1	5
Education years				<0.001
	Mean (SD)	2.5 (3.3)	7.1 (2.9)
	Missing	1	5
MMSE				<0.001
	Mean (SD)	15.6 (7.1)	23.6 (5.8)
CDR				<0.001
	Mean (SD)	0.8 (0.9)	0.3 (0.6)
1 Wilcoxon rank sum test; Fisher’s exact test. Abbreviation: NAs, nonagenarians; NNAs, non-nonagenarians; SD, standard deviation; BMI, body mass index.

## Sheet: Supplementary Table 2
Supplementary Table 2. NA-related metabolites
Metabolite	KEGG Compound	NA mean abundance	NNAs mean abundance	FDR	Enriched	pathway	Cluster name
Phosphoric acid	C00009	1.60354e+09	1.13961e+09	0.0322471	NAs	Oxidative phosphorylation	M3
Pyruvate	C00022	1.58215e+09	1.93746e+09	0.0352806	NNAs	Glycolysis / Gluconeogenesis	M6
DL-Glutamic acid	C00025	1.10889e+08	5.5495e+07	0.011612	NAs	Arginine biosynthesis	M1
Oxaloacetate	C00036	2.13872e+08	2.64875e+08	0.0326511	NNAs	Glycolysis / Gluconeogenesis	M4
L-methionine	C00073	1.84388e+08	7.89018e+07	0.0295356	NAs	Cysteine and methionine metabolism	M1
Ornithine	C00077	4.44619e+07	9.87706e+06	0.00100266	NAs	Arginine biosynthesis	M1
DL-cysteine	C00097	2.64621e+08	4.34673e+08	0.0377485	NNAs	Glycine, serine and threonine metabolism	M4
Thymine	C00178	5.63699e+07	2.46805e+07	0.00115106	NAs	Pyrimidine metabolism	M1
Agmatine	C00179	2.74058e+08	5.54698e+07	0.00295391	NAs	Arginine and proline metabolism	M1
Oxalate	C00209	1.18793e+08	2.37684e+08	0.000129321	NNAs	Purine metabolism	M4
Sarcosine	C00213	7.42986e+08	3.36834e+08	0.0266913	NAs	Glycine, serine and threonine metabolism	M3
Ketoleucine	C00233	2.16864e+08	7.9727e+07	0.000732335	NAs	Valine, leucine and isoleucine degradation	M1
Taurine	C00245	1.83347e+08	3.74341e+08	0.0344286	NNAs	Primary bile acid biosynthesis	M4
Palmitic acid	C00249	4.94899e+09	3.80665e+09	0.00126099	NAs	Fatty acid biosynthesis	M2
L-homoserine	C00263	5.85253e+08	2.23004e+08	0.0100119	NAs	Glycine, serine and threonine metabolism	M3
Creatine	C00300	3.00462e+08	9.41152e+08	0.000279242	NNAs	Glycine, serine and threonine metabolism	M4
2-Oxoadipic acid	C00322	2.81022e+08	3.88671e+08	0.0163805	NNAs	Lysine degradation	M4
L-citrulline	C00327	3.50402e+08	4.18961e+07	0.000607452	NAs	Arginine biosynthesis	M1
4-Aminobutyric acid(GABA)	C00334	5.95839e+08	2.54008e+08	0.0034099	NAs	Alanine, aspartate and glutamate metabolism	M3
Tyramine	C00355	6.58744e+07	2.21526e+07	0.00034084	NAs	Tyrosine metabolism	M1
Thiamine	C00378	2.95212e+08	1.12032e+08	0.0446935	NAs	Thiamine metabolism	M1
Malonic acid	C00383	5.98782e+08	7.66135e+08	0.0137908	NNAs	Fatty acid biosynthesis	M4
Isoleucine	C00407	1.82826e+09	5.96022e+08	0.0052696	NAs	Valine, leucine and isoleucine degradation	M3
5-aminovaleric acid	C00431	1.0985e+09	1.59681e+09	0.0109705	NNAs	Lysine degradation	M6
Indole	C00463	1.27424e+09	3.74901e+08	0.00252388	NAs	Tryptophan metabolism	M3
Glutaric acid	C00489	2.05449e+08	1.0185e+08	0.00241114	NAs	Fatty acid degradation	M1
Phenylacetaldehyde	C00601	5.92952e+07	2.34366e+07	0.0101625	NAs	Phenylalanine metabolism	M1
N-acetyl-l-glutamate	C00624	1.96623e+08	9.84261e+07	0.00568059	NAs	Arginine biosynthesis	M1
Cholic acid	C00695	1.40195e+09	5.56918e+09	0.0075136	NNAs	Primary bile acid biosynthesis	M6
Bestatin	C00732	5.86152e+07	1.4529e+07	0.000508158	NAs		M1
Diacetyl	C00741	4.47921e+08	2.10624e+08	0.000459172	NAs	Butanoate metabolism	M1
Tropinone	C00783	5.32625e+07	1.85944e+07	0.0489506	NAs	Metabolic pathways	M1
DL-arginine	C00792	9.46653e+07	2.07371e+08	0.010936	NNAs	D-Arginine and D-ornithine metabolism	M4
3-dehydroquinic acid	C00944	1.20352e+08	1.90213e+07	0.00629232	NAs	Phenylalanine, tyrosine and tryptophan biosynthesis	M1
5-Hydroxytryptophan	C01017	8.62447e+07	2.83464e+07	0.00344797	NAs		M1
L-gulono-1,4-lactone	C01040	7.61784e+07	4.18611e+07	0.00987823	NAs	Ascorbate and aldarate metabolism	M1
7-keto-8-aminopelargonic acid	C01092	7.05807e+08	1.21969e+08	0.0170742	NAs	Biotin metabolism	M1
O-succinyl-l-homoserine	C01118	4.72688e+07	2.36174e+07	0.00179653	NAs	Cysteine and methionine metabolism	M1
Piperidine	C01746	9.3287e+08	5.18204e+08	0.0176787	NAs	Protein digestion and absorption	M3
Pyocyanin	C01748	3.36856e+07	7.81243e+06	0.00109184	NAs	Metabolic pathways	M1
Propentofylline	C01814	2.65667e+07	7.96093e+06	0.000605383	NAs		M1
L-norvaline	C01826	6.70382e+08	2.89789e+08	0.00404129	NAs		M3
Pravastatin	C01844	2.85981e+07	5.40954e+07	0.0264711	NNAs	Bile secretion	M4
Glycocholic acid	C01921	1.61836e+07	1.02423e+08	0.00711641	NNAs	Primary bile acid biosynthesis	M4
Dihydrozeatin	C02029	4.94703e+07	1.88075e+07	0.000917223	NAs		M1
Indolelactic acid	C02043	7.63832e+07	3.5946e+07	0.0183623	NAs		M1
DL-phenylalanine	C02057	8.33506e+08	3.15803e+08	0.00946975	NAs		M3
D-2-aminobutyric acid	C02261	7.60374e+07	2.30742e+07	0.0023329	NAs		M1
2-chlorobenzoic acid	C02357	7.6705e+07	3.47118e+08	0.00640846	NNAs		M4
6-aminocaproic acid	C02378	2.7745e+08	7.70687e+07	0.0295959	NAs	Metabolic pathways	M1
(+)-.alpha.-tocopherol	C02477	4.83178e+07	3.56972e+07	0.0368787	NAs	Ubiquinone and other terpenoid-quinone biosynthesis	M1
2-amino-1-phenylethanol	C02735	4.79965e+07	2.56912e+07	0.00699892	NAs		M1
Methionine sulfoxide	C02989	8.63937e+07	3.70264e+07	0.026489	NAs	Cysteine and methionine metabolism	M1
Cyclopiazonic acid	C03032	5.61549e+07	2.23217e+07	0.00312054	NAs		M1
N-acetyl-l-phenylalanine	C03519	8.58995e+08	2.87573e+08	0.0124109	NAs	Phenylalanine metabolism	M3
Ng,ng-dimethyl-l-arginine	C03626	2.99162e+08	5.52895e+08	0.0130092	NNAs		M4
N,n,n-trimethyllysine	C03793	1.80776e+08	4.54098e+08	0.00727009	NNAs	Lysine degradation	M4
Lithocholic acid	C03990	1.22103e+09	2.7701e+08	0.0164559	NAs	Bile secretion	M3
3-dehydroepiandrosterone sulfate	C04555	9.61898e+08	2.1846e+09	0.00357147	NNAs	Steroid hormone biosynthesis	M6
Prostaglandin e1	C04741	6.38057e+07	3.3812e+07	0.00614789	NAs		M1
His-Leu	C05010	1.5853e+08	1.94228e+07	0.0300078	NAs		M1
7.alpha.-hydroxy-4-cholesten-3-one	C05455	1.04533e+08	3.40717e+07	0.0283346	NAs	Primary bile acid biosynthesis	M1
Glycodeoxycholic acid	C05464	3.92509e+07	1.40997e+08	0.0314984	NNAs		M4
Glycochenodeoxycholate	C05466	5.98156e+07	2.90589e+08	0.0234275	NNAs	Primary bile acid biosynthesis	M4
Biocytin	C05552	8.7252e+07	2.71322e+07	0.00445609	NAs	Biotin metabolism	M1
3-hydroxyphenylacetic acid	C05593	1.2996e+08	2.68386e+07	0.0423558	NAs	Tyrosine metabolism	M1
Coproporphyrin I	C05769	9.70149e+07	6.06768e+07	0.00971743	NAs	Porphyrin and chlorophyll metabolism	M1
2-cis-4-trans-abscisic acid	C06082	3.83568e+08	1.19841e+08	0.0119123	NAs	Metabolic pathways	M1
Quinaldic acid	C06325	9.43065e+07	3.18913e+07	0.000506164	NAs		M1
Eicosapentaenoic acid	C06428	1.09206e+08	2.0639e+08	0.0346265	NNAs	Biosynthesis of unsaturated fatty acids	M4
Prostaglandin d1	C06438	7.44575e+07	2.0023e+08	0.00300837	NNAs		M4
Quinine	C06526	1.10874e+08	9.0461e+06	0.00450051	NAs	Taste transduction	M1
Iminostilbene	C06999	4.84043e+07	2.36217e+07	0.00490947	NAs	Bile secretion	M1
Phenylacetic acid	C07086	1.03562e+08	5.08706e+07	0.000828394	NAs	Phenylalanine metabolism	M1
2,4,6-trichlorophenol	C07098	2.78885e+08	1.88845e+08	0.0459787	NAs		M1
Tramadol	C07153	6.87298e+08	1.34139e+09	0.0343661	NNAs		M4
Zolpidem	C07219	6.39462e+07	2.36697e+07	0.00290274	NAs		M1
Ritonavir	C07240	2.28901e+08	7.17753e+07	0.000765646	NAs	Bile secretion	M1
Propranolol	C07407	5.25908e+07	1.24329e+07	0.0163123	NAs		M1
Prilocaine	C07531	4.98601e+07	1.45499e+07	0.00726512	NAs		M1
17alpha-ethynylestradiol	C07534	7.60693e+07	1.43601e+07	0.0362499	NAs		M1
Carisoprodol	C07927	7.53304e+07	2.88712e+07	0.019707	NAs		M1
Betonicine	C08269	2.63179e+09	5.00039e+08	0.0022946	NAs		M3
Kinetin	C08272	5.6903e+07	9.13454e+06	0.00797257	NAs		M1
Suberic acid	C08278	4.42747e+07	2.47624e+07	0.0376506	NAs		M1
Nervonic acid	C08323	3.17969e+08	1.12892e+08	7.96884e-06	NAs	Biosynthesis of unsaturated fatty acids	M1
Trachelanthine	C08325	3.91171e+07	1.1383e+07	0.0173089	NAs	Metabolic pathways	M1
Trans-crocetin	C08588	4.57882e+07	9.04933e+06	0.0149103	NAs	Metabolic pathways	M1
Asiatic acid	C08617	9.48593e+08	3.98292e+08	0.004945	NAs		M3
Pristimerin	C08633	4.37554e+07	1.35323e+07	0.000110295	NAs		M1
Withaferin a	C08841	9.50291e+07	4.8232e+07	0.0142059	NAs		M1
Echinocystic acid	C08942	1.68414e+08	4.17733e+07	0.0147016	NAs		M1
Sempervirine	C09240	7.38487e+07	1.82522e+07	0.00781894	NAs		M1
Vincamine	C09251	3.36479e+07	4.24332e+06	0.0104358	NAs		M1
Esculin	C09264	2.95263e+07	6.62754e+07	0.00653078	NNAs		M4
Artemisinin	C09538	1.58658e+08	1.44831e+07	0.0122612	NAs		M1
Swainsonine	C10173	1.01803e+08	2.55011e+07	0.00485452	NAs		M1
Wedelolactone	C10541	1.1204e+08	3.81751e+08	0.0252645	NNAs		M4
Magnolol	C10651	8.57903e+09	9.35184e+09	0.0363906	NNAs		M5
Nordihydroguaiaretic acid	C10719	1.82356e+08	6.4961e+07	0.0100567	NAs		M1
Vasicinone	C10744	5.41274e+07	2.09695e+07	0.00757174	NAs		M1
Benzoylecgonine	C10847	7.57648e+07	1.44126e+07	0.00362019	NAs		M1
Convolvamine	C10854	9.16624e+07	3.02648e+07	0.000155629	NAs		M1
Diphenylamine	C11016	1.18304e+08	3.17226e+07	5.43217e-05	NAs		M1
Isatin	C11129	1.65429e+08	7.1286e+07	0.00149082	NAs		M1
Indole-3-butyric acid	C11284	3.06967e+08	4.14637e+07	0.0115543	NAs		M1
10-deacetylbaccatin iii	C11700	5.74911e+07	2.9613e+07	0.00309769	NAs	Metabolic pathways	M1
.beta.-estradiol 17-valerate	C12859	1.57563e+08	1.24357e+09	0.0199806	NNAs		M4
(5.alpha.)-androstane-3,11,17-trione	C14269	1.89466e+07	4.18163e+07	0.0180655	NNAs		M4
Simetryn	C14457	5.3425e+07	1.25612e+07	0.00916819	NAs		M1
Estra-1,3,5(10),7-tetraene-3,17.beta.-diol	C14485	3.50441e+08	1.74896e+07	0.0271155	NAs		M1
Kojic acid	C14516	1.32757e+09	1.90496e+09	0.0351334	NNAs		M6
.beta.-zearalenol	C14751	5.58541e+08	1.50854e+08	1.94631e-05	NAs		M1
7-methyluric acid	C16355	1.80839e+07	8.69012e+07	6.22754e-05	NNAs	Caffeine metabolism	M4
Pentadecanoic acid	C16537	6.82948e+08	2.60348e+08	0.00095301	NAs		M1
1-deoxynojirimycin	C16843	2.94475e+07	1.26946e+08	0.0176952	NNAs		M4
Ursocholic acid	C17644	2.35256e+08	7.24193e+08	0.0301397	NNAs		M4
.gamma.-muricholic acid	C17649	6.85167e+08	2.25149e+09	0.040916	NNAs		M4
Isodeoxycholic acid	C17661	5.47207e+08	2.65776e+08	0.0198435	NAs		M1
Cholesteryl sulfate	C18043	1.37483e+10	8.88217e+09	0.000237659	NAs	Steroid hormone biosynthesis	M2
16-hydroxyhexadecanoic acid	C18218	2.19386e+09	1.13707e+09	0.000339043	NAs	Metabolic pathways	M3
Metconazole	C18476	5.69328e+07	2.18132e+07	0.00150304	NAs		M1
Clothianidin	C18508	7.71831e+07	1.92256e+08	0.00260429	NNAs		M4
Diclofop	C18716	1.22053e+08	2.74571e+07	1.29346e-05	NAs		M1
Dioxacarb	C18953	1.36654e+08	5.13995e+07	0.0231569	NAs		M1
3,3'-dimethoxybenzidine	C19231	1.44212e+08	3.92166e+08	0.00785819	NNAs		M4
N-nitrosopyrrolidine	C19285	4.22125e+08	6.00543e+08	0.0155485	NNAs		M4
4-oxo-4-(3-pyridyl)butanal	C19567	1.42759e+08	4.01476e+07	8.44191e-05	NAs	Nicotinate and nicotinamide metabolism	M1
Latrunculin b	C19904	3.67358e+08	4.54932e+07	0.00948429	NAs		M1

## Sheet: Supplementary Table 3
Supplementary Table 3. NA-related metagenomic species
Species	Abundance	Enriched	LDA score	p
Escherichia coli	4.75878	NAs	4.18292	0.00110444
Akkermansia muciniphila	4.10105	NAs	3.76491	0.0121777
Clostridium sp CAG138	3.9475	NAs	3.49237	0.000717848
Ruminococcus sp CAG177	3.89974	NAs	3.44343	0.00473374
Eubacterium sp CAG180	3.83194	NAs	3.4235	0.00100819
Clostridia bacterium	3.76949	NAs	3.33504	0.00205491
Firmicutes bacterium CAG124	3.79397	NAs	3.31414	0.0436348
Hungatella hathewayi	3.87101	NAs	3.25184	0.0110443
Parabacteroides merdae	3.8005	NAs	3.10423	0.0292052
Firmicutes bacterium CAG83	3.46996	NAs	2.95487	0.0239472
Oscillibacter sp CAG241 62 21	3.38302	NAs	2.92844	0.00149003
Alistipes ihumii	3.4391	NAs	2.92418	0.0137386
Pseudomonas fragi	3.26104	NAs	2.89324	0.00193269
Ruminococcus bromii	3.35861	NAs	2.87917	0.0213971
Firmicutes bacterium CAG170	3.44554	NAs	2.87846	0.013413
Emergencia timonensis	3.2302	NAs	2.81485	0.00136299
Odoribacter splanchnicus	3.38794	NAs	2.77521	0.00861034
Firmicutes bacterium CAG137	3.36781	NAs	2.77005	0.0244877
Enterococcus hirae	3.00641	NAs	2.71528	0.0346768
uncultured Flavonifractor sp	3.36204	NAs	2.71298	0.015843
Oscillospiraceae bacterium	3.23912	NAs	2.68757	0.000208147
Acinetobacter harbinensis	3.00121	NAs	2.68422	0.00542781
Firmicutes bacterium	3.04229	NAs	2.61305	0.000300954
Shigella sonnei	3.10304	NAs	2.55684	0.00153474
Psychrobacter sp SHUES1	2.81407	NAs	2.53696	0.00312656
Pyramidobacter piscolens	3.07945	NAs	2.52349	0.000124184
Salmonella enterica	3.23488	NAs	2.50063	0.00113837
Oscillibacter sp	3.01311	NAs	2.48735	0.00128394
Firmicutes bacterium CAG145	2.84956	NAs	2.48495	0.000246383
Shigella flexneri	3.04188	NAs	2.48283	0.00182999
Victivallis vadensis	2.90537	NAs	2.47692	0.0292052
Evtepia gabavorous	3.05418	NAs	2.47638	0.00297249
Eisenbergiella tayi	2.91143	NAs	2.46901	0.00167639
Enterocloster asparagiformis	2.9994	NAs	2.46828	0.00526635
Firmicutes bacterium CAG238	2.91433	NAs	2.4504	0.0102567
Psychrobacter sp Sarcosine 02u 2	2.72015	NAs	2.43882	0.00422945
Pseudomonas sp CBZ 4	2.73288	NAs	2.43555	0.00507395
Merdibacter massiliensis	2.76376	NAs	2.43536	0.0100056
Collinsella intestinalis	2.69214	NAs	2.42101	0.0418664
Intestinimonas butyriciproducens	3.17128	NAs	2.41842	0.0256005
Oscillibacter sp CAG241	2.97462	NAs	2.40588	0.00211497
Pseudomonas sp KBW05	2.70115	NAs	2.40392	0.0120389
Clostridium sp CAG226	2.8511	NAs	2.39748	0.00616712
Pseudoflavonifractor sp An184	2.87008	NAs	2.38398	0.00526635
Pseudoflavonifractor sp AF19 9AC	2.87976	NAs	2.36249	0.00083856
Angelakisella massiliensis	2.81198	NAs	2.34798	0.0209165
Holdemania massiliensis	2.84417	NAs	2.33438	0.00777953
Subdoligranulum sp OF01 18	2.80438	NAs	2.33417	0.00702128
Bacteroides intestinalis	3.09589	NAs	2.32942	0.0318439
Clostridium sp NSJ 6	2.67937	NAs	2.30809	0.0218874
Coraliomargarita sp CAG312	2.71895	NAs	2.28084	0.0483032
Lactiplantibacillus plantarum	2.60355	NAs	2.26844	0.0173885
Merdimonas faecis	2.62495	NAs	2.26214	0.0298466
Ruthenibacterium lactatiformans	2.81643	NAs	2.26099	0.00570071
Akkermansia sp CAG344	2.57096	NAs	2.25599	0.00903716
Eggerthella lenta	2.88249	NAs	2.25481	0.00460844
Kaistella antarctica	2.57449	NAs	2.25359	0.0461272
Eisenbergiella massiliensis	2.73699	NAs	2.25198	0.000540297
Alistipes shahii	2.89457	NAs	2.24951	0.0199834
Clostridium paraputrificum	2.65434	NAs	2.24822	0.00341544
Clostridium sp CAG413	2.91093	NAs	2.22581	0.0204453
Oxalobacter formigenes	2.76728	NAs	2.21499	0.0445375
Clostridium phoceensis	2.8501	NAs	2.20467	0.00323151
uncultured Oscillibacter sp	2.82725	NAs	2.19657	0.00273255
Massiliimalia massiliensis	2.7102	NAs	2.19524	0.00136299
Anaerotruncus sp CAG390	2.76846	NAs	2.18955	0.00402586
Subdoligranulum sp 4 3 54A2FAA	2.66598	NAs	2.17996	0.000300954
Candidatus Borkfalkia ceftriaxoniphila	2.51569	NAs	2.17983	0.000119922
Firmicutes bacterium CAG272	2.58819	NAs	2.16742	0.000133166
Atopostipes suicloacalis	2.4328	NAs	2.1612	0.015752
Pseudoflavonifractor capillosus	2.86354	NAs	2.15106	0.0039177
Slackia equolifaciens	2.71448	NAs	2.14845	0.0228972
Bacteroides sp OF04 15BH	2.5288	NAs	2.1445	0.00460844
Gordonibacter pamelaeae	2.66879	NAs	2.14339	0.00839552
Firmicutes bacterium CAG555	2.65784	NAs	2.12448	0.0250388
Lentisphaerae bacterium	2.56874	NAs	2.11596	0.0393498
Oscillibacter sp 1 3	2.79948	NAs	2.11474	0.0113185
Lachnotalea sp AF33 28	2.63612	NAs	2.11352	0.000263448
Firmicutes bacterium CAG114	2.76311	NAs	2.11115	0.00448616
Mobilibacterium timonense	2.56526	NAs	2.09924	0.016218
Oscillibacter sp PC13	2.79921	NAs	2.09263	0.0118851
Alistipes timonensis	2.63023	NAs	2.09073	0.013413
Cellulosilyticum ruminicola	2.50104	NAs	2.05351	0.0242155
Subdoligranulum sp AM16 9	2.54024	NAs	2.05265	0.00211497
Loigolactobacillus backii	2.36897	NAs	2.04095	0.0122732
Lachnoclostridium phocaeense	2.51371	NAs	2.04052	0.01622
Shigella dysenteriae	2.46583	NAs	2.03689	0.00314242
Kaistella carnis	2.39218	NAs	2.03221	0.0122599
Lawsonibacter asaccharolyticus	2.72617	NAs	2.03112	0.000354875
Alistipes sp CAG53	2.7013	NAs	2.03061	0.0427476
Firmicutes bacterium HGW Firmicutes 16	2.48371	NAs	2.015	0.040177
Peptococcus niger	2.50515	NAs	2.01002	0.0298436
Faecalibacterium prausnitzii	4.9163	NNAs	4.15738	0.00777953
Phocaeicola plebeius	4.47368	NNAs	3.85784	0.0279579
Bifidobacterium longum	4.28008	NNAs	3.75876	0.0121777
Eubacterium rectale	4.09928	NNAs	3.51458	0.00975988
Roseburia intestinalis	4.01661	NNAs	3.4827	0.00600797
Roseburia inulinivorans	4.08776	NNAs	3.32191	0.00223995
Ruminococcus sp CAG254	3.57705	NNAs	3.19795	0.0292052
Clostridium sp AT4	3.57085	NNAs	3.15977	0.0492906
Dorea longicatena	3.88498	NNAs	3.15535	0.00600797
Ruminococcus lactaris	3.66859	NNAs	3.07831	0.0256005
Eubacterium sp CAG252	3.41402	NNAs	3.0125	0.015112
Bacteroides finegoldii	3.40743	NNAs	2.92976	0.00499363
Eubacterium sp CAG274	3.40029	NNAs	2.9217	0.00381218
Firmicutes bacterium CAG882	3.41015	NNAs	2.87786	0.0454558
Sutterella megalosphaeroides	3.28506	NNAs	2.86437	0.0346845
uncultured Bacteroides sp	3.4124	NNAs	2.81722	0.00351094
Ruminococcus torques	3.7441	NNAs	2.80085	0.015843
Roseburia sp TF10 5	3.36453	NNAs	2.77034	0.000181649
Sutterella parvirubra	3.19509	NNAs	2.68367	0.00585252
uncultured Faecalibacterium sp	3.42407	NNAs	2.66075	0.0228972
Prevotella pectinovora	3.02861	NNAs	2.61561	0.0369545
Bacteroides sp CAG462	3.02796	NNAs	2.61445	0.00381218
Bacteroides coprocola CAG162	3.18501	NNAs	2.61375	0.00188399
Coprococcus comes	3.44382	NNAs	2.60697	0.0154737
Clostridium sp AF27 2AA	3.10797	NNAs	2.60227	0.000891917
Thermosinus carboxydivorans	2.94652	NNAs	2.59417	0.00369049
Eubacterium ventriosum	3.53374	NNAs	2.558	0.0121777
Eubacterium rectale CAG36	3.087	NNAs	2.55388	0.00616712
Eubacterium ramulus	3.3428	NNAs	2.53505	0.040177
Bacteroides plebeius CAG211	3.1585	NNAs	2.53195	0.0218874
Fusobacterium mortiferum	2.95548	NNAs	2.52511	0.000977877
Roseburia sp AM23 20	3.08844	NNAs	2.49848	0.0140712
Anaerostipes hadrus	3.11802	NNAs	2.47032	0.00649687
Roseburia sp CAG303	2.94528	NNAs	2.46132	0.0427476
Roseburia sp OF03 24	3.04647	NNAs	2.45811	0.00360886
Firmicutes bacterium CAG227	2.827	NNAs	2.45179	0.00258257
bacterium P201	3.04448	NNAs	2.44875	0.0346845
Sutterella sp CAG521	3.13689	NNAs	2.42734	0.0140712
Sutterella wadsworthensis	2.94485	NNAs	2.40444	0.00258257
Klebsiella quasipneumoniae	3.03936	NNAs	2.39123	0.01622
Megamonas hypermegale	2.71985	NNAs	2.35375	0.00158068
uncultured Lachnospira sp	3.26922	NNAs	2.32938	0.000557782
Eubacterium sp 41 20	2.83804	NNAs	2.28822	0.0244877
Roseburia sp CAG18	2.77785	NNAs	2.26354	0.000254782
Faecalibacterium sp OF04 11AC	3.02915	NNAs	2.24056	0.0346845
Roseburia sp CAG18 43 25	2.75032	NNAs	2.23545	0.000272391
Sutterella sp KLE1602	2.69682	NNAs	2.20537	0.00702128
Phocaeicola massiliensis	2.93308	NNAs	2.20411	0.0127821
Clostridium sp CAG230	2.60684	NNAs	2.20156	0.0279579
Clostridium sp AM33 3	2.93349	NNAs	2.16292	0.0115987
Clostridium sp CAG7	2.73323	NNAs	2.14708	0.00360886
Faecalibacterium sp OM04 11BH	2.81498	NNAs	2.1382	0.00230495
Clostridium sp CAG43	2.81542	NNAs	2.10608	0.0292052
Bacteroides sp CAG98	2.86452	NNAs	2.09777	0.0267568
Succinatimonas hippei	2.48517	NNAs	2.0814	0.029957
Selenomonas ruminantium	2.52319	NNAs	2.07882	0.0182257
Salmonella phage PMBT28	2.27239	NNAs	2.0764	0.0209845
Clostridium sp CAG433	2.40993	NNAs	2.0568	0.0497045
Clostridiales bacterium 41 21 two genomes	2.78271	NNAs	2.01424	0.0124767
Carboxydocella sp ULO1	2.80858	NNAs	2.01095	0.0118847
Fusicatenibacter saccharivorans	2.86097	NNAs	2.01077	0.0166048

## Sheet: Supplementary Table 4
Supplementary Table 4. NA-related microbial function
KEGG pathway ID	KEGG pathway second class	Enriched	FDR
Axon regeneration [PATH:ko04361]	Nervous system	NAs	0.010644
GABAergic synapse [PATH:ko04727]	Nervous system	NAs	0.00787929
Glutamatergic synapse [PATH:ko04724]	Nervous system	NAs	0.0301718
Caffeine metabolism [PATH:ko00232]		NAs	0.00858851
Lipoic acid metabolism [PATH:ko00785]	Metabolism of cofactors and vitamins	NAs	0.000851614
Vitamin B6 metabolism [PATH:ko00750]	Metabolism of cofactors and vitamins	NNAs	0.000349101
Riboflavin metabolism [PATH:ko00740]	Metabolism of cofactors and vitamins	NNAs	0.00146812
Thiamine metabolism [PATH:ko00730]	Metabolism of cofactors and vitamins	NNAs	0.00608708
Ubiquinone and other terpenoid-quinone biosynthesis [PATH:ko00130]	Metabolism of cofactors and vitamins	NAs	0.0468633
Taurine and hypotaurine metabolism [PATH:ko00430]	Amino acid metabolism	NAs	0.00247506
Tryptophan metabolism [PATH:ko00380]	Amino acid metabolism	NAs	0.000109845
Tyrosine metabolism [PATH:ko00350]	Amino acid metabolism	NAs	0.0171972
Phenylalanine, tyrosine and tryptophan biosynthesis [PATH:ko00400]	Amino acid metabolism	NNAs	0.00442612
Linoleic acid metabolism [PATH:ko00591]	Lipid metabolism	NAs	3.98856e-05
alpha-Linolenic acid metabolism [PATH:ko00592]	Lipid metabolism	NAs	7.97941e-05
Ether lipid metabolism [PATH:ko00565]	Lipid metabolism	NAs	5.70252e-07
Ascorbate and aldarate metabolism [PATH:ko00053]	Carbohydrate metabolism	NAs	0.00130329
Butanoate metabolism [PATH:ko00650]	Carbohydrate metabolism	NAs	0.00355959
Longevity regulating pathway [PATH:ko04211]	Aging	NAs	0.00346289
Longevity regulating pathway - worm [PATH:ko04212]	Aging	NAs	0.0168003
FoxO signaling pathway [PATH:ko04068]	Aging	NAs	0.000623215
Ethylbenzene degradation [PATH:ko00642]	Xenobiotics biodegradation and metabolism	NAs	0.00454693
Caprolactam degradation [PATH:ko00930]	Xenobiotics biodegradation and metabolism	NAs	0.00871958
Benzoate degradation [PATH:ko00362]	Xenobiotics biodegradation and metabolism	NAs	0.00940143
Naphthalene degradation [PATH:ko00626]	Xenobiotics biodegradation and metabolism	NAs	0.00940143
Chlorocyclohexane and chlorobenzene degradation [PATH:ko00361]	Xenobiotics biodegradation and metabolism	NAs	0.010644
Nitrotoluene degradation [PATH:ko00633]	Xenobiotics biodegradation and metabolism	NAs	0.0129373

## Sheet: Supplementary Table 5
Supplementary Table 5. Key enzymes involved in neuroactive metabolites used in this study
Metabolites	Enzyme descriptions	EC/module ID	KO ID	Number of species containing the corresponding enzyme/module
Gamma-Aminobutyric acid	glutamate decarboxylase	4.1.1.15	K01580	33
DL-Glutamic acid	glutamate dehydrogenase (NAD+)	1.4.1.2	K00260/K15371	37
	glutamate dehydrogenase [NAD(P)+]	1.4.1.3	K00261	110
Phenylalanine	Phenylalanine biosynthesis, chorismate => phenylpyruvate => phenylalanine	M00024	(K01850,K04092,K14187,K04093,K14170,K04516,K06208,K06209)/(K01713,K04518,K05359,K14170)/(K00832,K00838)	325
Indole	tryptophanase	4.1.99.1	K01667	25
Agmatine	arginine decarboxylase	4.1.1.19	K01584/K01585/K02626	210
Taurine	choloylglycine hydrolase	3.5.1.24	K01442	208
Arginine	argininosuccinate synthase	6.3.4.5	K01940	167
	argininosuccinate lyase	4.3.2.1	K01755	238

## Sheet: Supplementary Table 6
Supplementary Table 6. ROIs and included channels
ROI	channels
BA10L	8, 9, 10, 22, 25
BA9L	24, 26, 27
BA46L	11, 12
BA6L	28, 29, 32, 33, 34, 35
BA1+2L	13, 14
BA10R	5, 6, 7, 19, 21
BA47R	3
BA45R	4
BA9R	23
BA46R	20
BA4R	17
BA6R	1, 15, 18, 30, 31
BA1+2R	2, 16

## Sheet: Supplementary Table 7
Supplementary Table 7. NA-related Functional Network Connectivity Analysis Results of RRC Matrix
ROI Name	r-stats	p	FDR	Contrast
BA46L-BA6L	0.0888534	0.00357133	0.0163861	NAs>NNAs
BA46L-BA9L	-0.0791039	0.0108032	0.0349505	NNAs>NAs
BA46L-BA45R	-0.134499	0.0106506	0.0349505	NNAs>NAs
BA46L-BA4R	0.160558	7.1923e-05	0.0014025	NAs>NNAs
BA6L-BA6R	-0.100883	0.0126657	0.0379971	NNAs>NAs
BA6L-BA1+2L	-0.113261	0.0108589	0.0349505	NNAs>NAs
BA6L-BA9L	-0.116862	0.000683415	0.00728261	NNAs>NAs
BA6L-BA10R	-0.112774	0.00299042	0.0155502	NNAs>NAs
BA6L-BA10L	-0.0892097	0.0135914	0.039264	NNAs>NAs
BA47R-BA45R	-0.154429	0.0147211	0.0395947	NNAs>NAs
BA47R-BA4R	0.131685	0.00622055	0.0242601	NAs>NNAs
BA46R-BA9L	-0.130386	0.00147152	0.00990379	NNAs>NAs
BA46R-BA10R	-0.117943	0.00823187	0.0305755	NNAs>NAs
BA46R-BA10L	-0.136327	0.00292655	0.0155502	NNAs>NAs
BA6R-BA9L	-0.131179	0.000125728	0.00196136	NNAs>NAs
BA6R-BA10R	-0.115278	0.00152366	0.00990379	NNAs>NAs
BA6R-BA10L	-0.102435	0.00266478	0.0155502	NNAs>NAs
BA1+2R-BA9L	-0.107967	0.000903917	0.00728261	NAs>NNAs
BA1+2R-BA9R	-0.138451	0.0032196	0.0156956	NAs>NNAs
BA1+2R-BA10R	-0.0985466	0.0112021	0.0349505	NAs>NNAs
BA1+2R-BA10L	-0.0857776	0.0141614	0.0394495	NAs>NNAs
BA1+2L-BA9L	-0.107127	0.0045091	0.0194072	NAs>NNAs
BA9L-BA9R	-0.156189	0.000221627	0.00288115	NAs>NNAs
BA9L-BA10R	-0.159508	9.28951e-07	3.78409e-05	NAs>NNAs
BA9L-BA10L	-0.185658	9.70279e-07	3.78409e-05	NAs>NNAs
BA9R-BA45R	-0.1626	0.000933667	0.00728261	NAs>NNAs
BA9R-BA10R	-0.13226	0.00472739	0.0194072	NAs>NNAs
BA9R-BA10L	-0.145902	0.000832391	0.00728261	NAs>NNAs
BA10R-BA10L	-0.173902	4.4669e-06	0.000116139	NAs>NNAs

## Sheet: Supplementary Table 8
Supplementary Table 8. NA-related Functional Network Connectivity Analysis Results of CCC Matrix
Channel Name	r-stats	p	FDR	Contrast
1~5	-0.152932	0.00268573	0.020228	NNAs>NAs
1~7	-0.127898	0.0122325	0.0478837	NNAs>NAs
1~8	-0.14526	0.00407705	0.0250926	NNAs>NAs
1~22	-0.17371	0.00263184	0.0202261	NNAs>NAs
2~5	-0.143879	0.00803528	0.0367768	NNAs>NAs
2~23	-0.157608	0.00103726	0.0128319	NNAs>NAs
2~24	-0.124943	0.00661915	0.0317622	NNAs>NAs
2~25	-0.125891	0.00519934	0.0269009	NNAs>NAs
2~26	-0.147934	0.00299988	0.0217153	NNAs>NAs
3~17	0.131685	0.00622055	0.0309006	NAs>NNAs
4~23	-0.1626	0.000933667	0.0120768	NNAs>NAs
5~6	-0.186896	0.00132486	0.0142213	NNAs>NAs
5~7	-0.196281	0.00017827	0.00444533	NNAs>NAs
5~8	-0.203696	0.000620442	0.00900397	NNAs>NAs
5~9	-0.182384	0.000461694	0.00775336	NNAs>NAs
5~10	-0.178252	0.00341415	0.0233993	NNAs>NAs
5~19	-0.198961	0.000345346	0.00642382	NNAs>NAs
5~22	-0.182903	0.0022062	0.0190245	NNAs>NAs
5~24	-0.222012	2.86979e-05	0.00214415	NNAs>NAs
5~25	-0.175918	0.000549713	0.00848673	NNAs>NAs
5~26	-0.217818	2.41324e-05	0.00214415	NNAs>NAs
5~28	-0.128842	0.00912919	0.0393614	NNAs>NAs
5~29	-0.154951	0.00441494	0.0257538	NNAs>NAs
5~32	-0.157663	0.00495805	0.0265923	NNAs>NAs
5~35	-0.135399	0.00853527	0.0378992	NNAs>NAs
6~7	-0.201664	0.00128811	0.0141931	NNAs>NAs
6~8	-0.22016	0.00017408	0.00444533	NNAs>NAs
6~9	-0.146179	0.00542904	0.0278472	NNAs>NAs
6~10	-0.200848	0.000556273	0.00848673	NNAs>NAs
6~18	-0.159196	0.00636265	0.0312874	NNAs>NAs
6~19	-0.15891	0.00342141	0.0233993	NNAs>NAs
6~21	-0.210902	0.00255396	0.0202261	NNAs>NAs
6~22	-0.199943	0.00449951	0.0258152	NNAs>NAs
6~23	-0.202752	0.00177536	0.0167673	NNAs>NAs
6~24	-0.157818	0.0048066	0.0265923	NNAs>NAs
6~26	-0.194649	0.000284495	0.00604551	NNAs>NAs
6~34	-0.13969	0.0116218	0.046409	NNAs>NAs
7~8	-0.186864	0.000842946	0.0114584	NNAs>NAs
7~9	-0.161045	0.00146178	0.0147417	NNAs>NAs
7~10	-0.197191	0.000118378	0.00438986	NNAs>NAs
7~18	-0.136653	0.00769282	0.0354824	NNAs>NAs
7~19	-0.172075	0.000847347	0.0114584	NNAs>NAs
7~21	-0.20784	0.000408467	0.00736478	NNAs>NAs
7~22	-0.139174	0.0129007	0.0488911	NNAs>NAs
7~24	-0.188629	0.000315209	0.00642382	NNAs>NAs
7~25	-0.162471	0.000612319	0.00900397	NNAs>NAs
7~26	-0.206205	8.37758e-06	0.00184188	NNAs>NAs
7~29	-0.145213	0.00260349	0.0202261	NNAs>NAs
7~30	-0.130352	0.0128183	0.0488903	NNAs>NAs
7~31	-0.156543	0.00494728	0.0265923	NNAs>NAs
7~33	-0.134451	0.00818617	0.0371815	NNAs>NAs
7~34	-0.156055	0.00382089	0.0246247	NNAs>NAs
7~35	-0.145073	0.0019772	0.0178248	NNAs>NAs
8~9	-0.156276	0.00890562	0.0390093	NNAs>NAs
8~10	-0.173867	0.00149154	0.0147911	NNAs>NAs
8~18	-0.148404	0.00356104	0.0235424	NNAs>NAs
8~19	-0.163858	0.00395488	0.0250335	NNAs>NAs
8~20	-0.152225	0.00946321	0.0402187	NNAs>NAs
8~21	-0.255943	2.88289e-05	0.00214415	NNAs>NAs
8~22	-0.243047	0.000182456	0.00444533	NNAs>NAs
8~23	-0.176489	0.00377529	0.0246247	NNAs>NAs
8~24	-0.213921	0.000469111	0.00775336	NNAs>NAs
8~25	-0.15829	0.00209425	0.0185982	NNAs>NAs
8~26	-0.261019	1.23824e-05	0.00184188	NNAs>NAs
8~35	-0.144321	0.00936961	0.0401073	NNAs>NAs
9~10	-0.169835	0.0015222	0.0148404	NNAs>NAs
9~19	-0.175355	0.00051871	0.00834142	NNAs>NAs
9~22	-0.184923	0.00196936	0.0178248	NNAs>NAs
9~24	-0.208712	0.000126353	0.00438986	NNAs>NAs
9~25	-0.142132	0.00113344	0.013382	NNAs>NAs
9~26	-0.216743	0.000133443	0.00438986	NNAs>NAs
9~27	-0.163409	0.00349838	0.0234813	NNAs>NAs
9~28	-0.115907	0.0126281	0.0487903	NNAs>NAs
9~29	-0.129391	0.0109737	0.0450298	NNAs>NAs
10~14	-0.146615	0.00849422	0.0378992	NNAs>NAs
10~18	-0.18077	0.000345483	0.00642382	NNAs>NAs
10~19	-0.178189	0.0014542	0.0147417	NNAs>NAs
10~21	-0.184025	0.00114703	0.013382	NNAs>NAs
10~22	-0.233938	0.00014018	0.00438986	NNAs>NAs
10~24	-0.180394	0.00320341	0.0226908	NNAs>NAs
10~25	-0.143554	0.00413936	0.0250926	NNAs>NAs
10~26	-0.254647	1.5719e-05	0.00187056	NNAs>NAs
10~27	-0.145841	0.00685148	0.032613	NNAs>NAs
10~31	-0.139518	0.00575245	0.029006	NNAs>NAs
10~34	-0.156445	0.00246636	0.0202261	NNAs>NAs
11~17	0.19781	1.03472e-05	0.00184188	NAs>NNAs
11~30	0.13143	0.00508056	0.0265923	NAs>NNAs
11~32	0.126084	0.00452078	0.0258152	NAs>NNAs
11~33	0.284209	7.5245e-10	4.47708e-07	NAs>NNAs
11~34	0.173706	7.20988e-05	0.00329991	NAs>NNAs
11~35	0.119077	0.00909965	0.0393614	NAs>NNAs
12~24	-0.134212	0.00505659	0.0265923	NNAs>NAs
12~25	-0.173931	0.000179734	0.00444533	NNAs>NAs
12~33	0.122486	0.0101777	0.0425635	NAs>NNAs
13~26	-0.146893	0.00191437	0.0177976	NNAs>NAs
13~28	-0.173269	0.00126262	0.0141747	NNAs>NAs
14~26	-0.193885	4.52677e-05	0.00269343	NNAs>NAs
14~31	-0.158737	0.00436941	0.0257406	NNAs>NAs
14~34	-0.162561	0.011567	0.046409	NNAs>NAs
15~26	-0.171012	0.000252011	0.00555358	NNAs>NAs
16~26	-0.156365	0.000870151	0.0115053	NNAs>NAs
16~35	-0.151751	0.00431328	0.025664	NNAs>NAs
18~24	-0.141164	0.00508167	0.0265923	NNAs>NAs
18~25	-0.15774	0.00417507	0.0250926	NNAs>NAs
18~26	-0.211033	5.66104e-05	0.00306211	NNAs>NAs
18~27	-0.136883	0.0112927	0.0460215	NNAs>NAs
18~30	-0.163024	0.00256865	0.0202261	NNAs>NAs
18~32	-0.17143	0.00241764	0.0202261	NNAs>NAs
18~34	-0.178215	0.00351233	0.0234813	NNAs>NAs
18~35	-0.179594	0.00719159	0.0334296	NNAs>NAs
19~20	-0.152681	0.00550658	0.0280036	NNAs>NAs
19~21	-0.185684	0.0038489	0.0246247	NNAs>NAs
19~22	-0.156054	0.00703135	0.0329422	NNAs>NAs
19~24	-0.15564	0.00119054	0.0136225	NNAs>NAs
19~25	-0.146782	0.00265148	0.0202261	NNAs>NAs
19~26	-0.187881	0.000186778	0.00444533	NNAs>NAs
20~21	-0.158131	0.0123461	0.0480124	NNAs>NAs
20~22	-0.161519	0.0050679	0.0265923	NNAs>NAs
20~24	-0.151964	0.00154639	0.0148404	NNAs>NAs
20~26	-0.160179	0.002541	0.0202261	NNAs>NAs
21~22	-0.190311	0.00105675	0.0128319	NNAs>NAs
21~24	-0.221016	8.89159e-05	0.003527	NNAs>NAs
21~25	-0.14703	0.0108731	0.044927	NNAs>NAs
21~26	-0.17931	0.00134475	0.0142213	NNAs>NAs
21~28	-0.135586	0.0119313	0.0470142	NNAs>NAs
21~30	-0.15639	0.00825684	0.0372183	NNAs>NAs
21~31	-0.173505	0.00459901	0.0258152	NNAs>NAs
22~23	-0.175034	0.00272552	0.0202711	NNAs>NAs
22~24	-0.169716	0.00417098	0.0250926	NNAs>NAs
22~25	-0.204963	0.000154923	0.00444533	NNAs>NAs
22~26	-0.135518	0.0119149	0.0470142	NNAs>NAs
22~27	-0.135929	0.00645205	0.0314669	NNAs>NAs
23~24	-0.238768	6.18214e-05	0.00306531	NNAs>NAs
23~25	-0.130009	0.0102295	0.0425635	NNAs>NAs
23~26	-0.156167	0.00412426	0.0250926	NNAs>NAs
23~28	-0.137968	0.00694204	0.0327818	NNAs>NAs
23~29	-0.128966	0.00979447	0.0413313	NNAs>NAs
24~25	-0.228266	4.29743e-05	0.00269343	NNAs>NAs
24~35	-0.164714	0.00215563	0.0188618	NNAs>NAs
25~26	-0.181456	0.000197549	0.00452082	NNAs>NAs
25~27	-0.156805	0.00280254	0.0205865	NNAs>NAs
25~28	-0.13914	0.00459098	0.0258152	NNAs>NAs
25~29	-0.14329	0.00661934	0.0317622	NNAs>NAs
26~28	-0.164868	0.000740061	0.0104842	NNAs>NAs
26~29	-0.166999	0.00136237	0.0142213	NNAs>NAs
26~30	-0.21155	8.57939e-05	0.003527	NNAs>NAs
26~31	-0.200791	0.000344861	0.00642382	NNAs>NAs
26~32	-0.192808	0.000423806	0.00741661	NNAs>NAs
26~33	-0.166005	0.000984553	0.012464	NNAs>NAs
26~34	-0.133041	0.0089164	0.0390093	NNAs>NAs
26~35	-0.13422	0.00623205	0.0309006	NNAs>NAs
27~28	-0.160218	0.00302919	0.0217153	NNAs>NAs
30~32	-0.149745	0.0115587	0.046409	NNAs>NAs
30~33	-0.16736	0.00340429	0.0233993	NNAs>NAs
30~35	-0.192278	0.00229286	0.0194893	NNAs>NAs
31~32	-0.169143	0.005095	0.0265923	NNAs>NAs
32~33	-0.131454	0.0127466	0.0488903	NNAs>NAs

## Sheet: Supplementary Table 9
Supplementary Table 9. Detailed information of associations between fecal metabolites of NA-related and brain functional connectivity (p < 0.05)
KEGG Compound ID	KEGG Compound Name	Channel Name	Spearman correlation coefficient
C00009	Phosphoric acid	1~5	-0.218085
C00009	Phosphoric acid	10~27	-0.248919
C00009	Phosphoric acid	30~32	-0.234037
C00009	Phosphoric acid	6~19	-0.34436
C00009	Phosphoric acid	9~29	-0.231518
C00022	Pyruvate	10~18	-0.216805
C00022	Pyruvate	10~27	-0.264934
C00022	Pyruvate	23~28	0.233156
C00022	Pyruvate	25~29	-0.300197
C00022	Pyruvate	26~28	-0.219617
C00022	Pyruvate	9~10	-0.231623
C00025	DL-Glutamic acid	11~17	0.268629
C00025	DL-Glutamic acid	11~32	0.280992
C00025	DL-Glutamic acid	11~33	0.308572
C00025	DL-Glutamic acid	21~31	0.233407
C00025	DL-Glutamic acid	25~29	0.307229
C00036	Oxaloacetate	10~27	-0.254041
C00036	Oxaloacetate	25~29	-0.300806
C00036	Oxaloacetate	26~28	-0.226355
C00036	Oxaloacetate	26~33	-0.221065
C00036	Oxaloacetate	9~10	-0.218421
C00073	L-methionine	10~24	0.257131
C00073	L-methionine	11~17	0.235171
C00073	L-methionine	11~30	0.222031
C00073	L-methionine	12~24	0.233304
C00073	L-methionine	22~24	0.246255
C00073	L-methionine	25~29	0.303913
C00073	L-methionine	26~29	0.234079
C00073	L-methionine	5~25	0.226334
C00073	L-methionine	5~6	0.220877
C00073	L-methionine	6~24	0.246905
C00073	L-methionine	8~24	0.285821
C00077	Ornithine	1~5	-0.290311
C00077	Ornithine	1~7	-0.274611
C00077	Ornithine	1~8	-0.289178
C00077	Ornithine	10~21	-0.315501
C00077	Ornithine	18~30	-0.298392
C00077	Ornithine	18~32	-0.245015
C00077	Ornithine	18~34	-0.225054
C00077	Ornithine	19~20	-0.216867
C00077	Ornithine	19~22	-0.269279
C00077	Ornithine	19~26	-0.248373
C00077	Ornithine	2~23	-0.267769
C00077	Ornithine	2~5	-0.272994
C00077	Ornithine	22~27	-0.226985
C00077	Ornithine	23~28	-0.314135
C00077	Ornithine	23~29	-0.231455
C00077	Ornithine	30~32	-0.220016
C00077	Ornithine	30~35	-0.232526
C00077	Ornithine	31~32	-0.23324
C00077	Ornithine	5~19	-0.378385
C00077	Ornithine	5~26	-0.243105
C00077	Ornithine	6~19	-0.288128
C00077	Ornithine	6~26	-0.236808
C00077	Ornithine	6~34	-0.225096
C00077	Ornithine	6~8	-0.233093
C00077	Ornithine	7~19	-0.254125
C00077	Ornithine	8~21	-0.271336
C00097	DL-cysteine	10~24	0.256964
C00097	DL-cysteine	11~34	-0.234499
C00097	DL-cysteine	11~35	-0.234877
C00097	DL-cysteine	12~25	0.22117
C00097	DL-cysteine	16~26	0.223395
C00097	DL-cysteine	5~24	0.223564
C00097	DL-cysteine	5~8	0.263885
C00178	Thymine	13~28	-0.298518
C00178	Thymine	14~34	-0.245036
C00178	Thymine	16~35	-0.267852
C00178	Thymine	18~34	-0.227677
C00178	Thymine	2~23	-0.280878
C00178	Thymine	2~25	-0.222724
C00178	Thymine	2~5	-0.255468
C00178	Thymine	21~28	-0.245959
C00178	Thymine	21~30	-0.282062
C00178	Thymine	30~35	-0.242538
C00178	Thymine	7~21	-0.255531
C00179	Agmatine	1~22	-0.309307
C00179	Agmatine	1~7	-0.263927
C00179	Agmatine	11~17	0.261135
C00179	Agmatine	12~25	-0.292326
C00179	Agmatine	18~27	-0.244868
C00179	Agmatine	19~24	-0.234122
C00179	Agmatine	23~24	-0.316702
C00179	Agmatine	23~28	-0.234226
C00179	Agmatine	26~32	-0.241992
C00179	Agmatine	7~19	-0.227446
C00179	Agmatine	8~23	-0.218778
C00179	Agmatine	9~25	-0.21861
C00209	Oxalate	1~5	0.229671
C00209	Oxalate	10~21	0.241416
C00209	Oxalate	11~34	-0.311952
C00209	Oxalate	14~26	0.319256
C00209	Oxalate	19~21	0.244721
C00209	Oxalate	2~23	0.306181
C00209	Oxalate	2~26	0.24407
C00209	Oxalate	2~5	0.237647
C00209	Oxalate	26~31	0.349104
C00209	Oxalate	26~33	0.240481
C00209	Oxalate	26~35	0.290206
C00209	Oxalate	4~23	0.233387
C00209	Oxalate	5~26	0.289241
C00209	Oxalate	6~26	0.243
C00209	Oxalate	7~19	0.218799
C00213	Sarcosine	10~24	0.223736
C00213	Sarcosine	25~28	0.232799
C00213	Sarcosine	25~29	0.313169
C00213	Sarcosine	26~28	0.223437
C00213	Sarcosine	26~29	0.290479
C00213	Sarcosine	26~35	0.221905
C00213	Sarcosine	5~25	0.237962
C00233	Ketoleucine	23~24	-0.250792
C00245	Taurine	1~22	0.331157
C00245	Taurine	1~5	0.284896
C00245	Taurine	1~7	0.228916
C00245	Taurine	10~19	0.229839
C00245	Taurine	10~21	0.29174
C00245	Taurine	13~28	0.310965
C00245	Taurine	14~26	0.254586
C00245	Taurine	14~31	0.22625
C00245	Taurine	14~34	0.270161
C00245	Taurine	15~26	0.234856
C00245	Taurine	16~26	0.230553
C00245	Taurine	16~35	0.33758
C00245	Taurine	18~25	0.263885
C00245	Taurine	18~26	0.238991
C00245	Taurine	18~30	0.356114
C00245	Taurine	18~32	0.289304
C00245	Taurine	18~34	0.331199
C00245	Taurine	18~35	0.364342
C00245	Taurine	19~24	0.263152
C00245	Taurine	19~25	0.230679
C00245	Taurine	2~23	0.261021
C00245	Taurine	2~24	0.422829
C00245	Taurine	2~25	0.381659
C00245	Taurine	2~26	0.216846
C00245	Taurine	2~5	0.421183
C00245	Taurine	20~24	0.266426
C00245	Taurine	21~25	0.298161
C00245	Taurine	21~30	0.226061
C00245	Taurine	22~23	0.239977
C00245	Taurine	22~24	0.278978
C00245	Taurine	23~25	0.217938
C00245	Taurine	23~28	0.335271
C00245	Taurine	24~25	0.218611
C00245	Taurine	24~35	0.275242
C00245	Taurine	26~30	0.317556
C00245	Taurine	26~31	0.238109
C00245	Taurine	26~35	0.235758
C00245	Taurine	27~28	0.226943
C00245	Taurine	30~32	0.256517
C00245	Taurine	30~33	0.319718
C00245	Taurine	30~35	0.350909
C00245	Taurine	31~32	0.219995
C00245	Taurine	4~23	0.259603
C00245	Taurine	5~19	0.326519
C00245	Taurine	5~24	0.368164
C00245	Taurine	6~10	0.262751
C00245	Taurine	6~18	0.34117
C00245	Taurine	6~24	0.222032
C00245	Taurine	6~34	0.241636
C00245	Taurine	6~8	0.379497
C00245	Taurine	7~19	0.240103
C00245	Taurine	7~21	0.220835
C00245	Taurine	7~25	0.232925
C00245	Taurine	7~29	0.270014
C00245	Taurine	7~30	0.240754
C00245	Taurine	7~31	0.229755
C00245	Taurine	7~34	0.253369
C00245	Taurine	7~35	0.221926
C00245	Taurine	7~8	0.268922
C00245	Taurine	8~18	0.221926
C00245	Taurine	8~19	0.216301
C00245	Taurine	8~21	0.233009
C00245	Taurine	8~35	0.297637
C00249	Palmitic acid	1~22	-0.224928
C00249	Palmitic acid	10~24	-0.243488
C00249	Palmitic acid	10~31	-0.266865
C00249	Palmitic acid	13~28	-0.273498
C00249	Palmitic acid	16~35	-0.264766
C00249	Palmitic acid	2~24	-0.30203
C00249	Palmitic acid	2~25	-0.243399
C00249	Palmitic acid	2~5	-0.360165
C00249	Palmitic acid	22~24	-0.266164
C00249	Palmitic acid	23~24	-0.249512
C00249	Palmitic acid	24~25	-0.222316
C00249	Palmitic acid	5~24	-0.272167
C00249	Palmitic acid	5~32	-0.237752
C00249	Palmitic acid	5~7	-0.222409
C00249	Palmitic acid	6~18	-0.231518
C00249	Palmitic acid	6~24	-0.282515
C00249	Palmitic acid	7~10	-0.222724
C00249	Palmitic acid	7~21	-0.229335
C00249	Palmitic acid	7~24	-0.229221
C00249	Palmitic acid	7~31	-0.218841
C00249	Palmitic acid	8~18	-0.232547
C00249	Palmitic acid	8~19	-0.263969
C00249	Palmitic acid	8~9	-0.241531
C00249	Palmitic acid	9~24	-0.244271
C00263	L-homoserine	10~24	0.227304
C00263	L-homoserine	11~33	0.227908
C00263	L-homoserine	25~28	0.27396
C00263	L-homoserine	25~29	0.35009
C00263	L-homoserine	26~28	0.220373
C00263	L-homoserine	26~29	0.302422
C00263	L-homoserine	26~34	0.235024
C00263	L-homoserine	26~35	0.264074
C00263	L-homoserine	5~25	0.256958
C00263	L-homoserine	7~31	0.253978
C00300	Creatine	10~21	0.273143
C00300	Creatine	11~17	-0.249507
C00300	Creatine	11~33	-0.233533
C00300	Creatine	16~26	0.297511
C00300	Creatine	2~25	0.265438
C00300	Creatine	2~26	0.283195
C00300	Creatine	2~5	0.235465
C00300	Creatine	23~28	0.235129
C00300	Creatine	5~24	0.268105
C00300	Creatine	7~21	0.256433
C00300	Creatine	8~21	0.241132
C00300	Creatine	8~25	0.239453
C00322	2-Oxoadipic acid	10~21	0.226388
C00322	2-Oxoadipic acid	10~24	0.241788
C00322	2-Oxoadipic acid	13~28	0.310965
C00322	2-Oxoadipic acid	16~26	0.261282
C00322	2-Oxoadipic acid	19~24	0.238604
C00322	2-Oxoadipic acid	5~19	0.226712
C00322	2-Oxoadipic acid	5~24	0.271621
C00322	2-Oxoadipic acid	5~8	0.330087
C00322	2-Oxoadipic acid	6~19	0.24575
C00322	2-Oxoadipic acid	6~7	0.269531
C00322	2-Oxoadipic acid	7~19	0.271168
C00322	2-Oxoadipic acid	8~19	0.236955
C00322	2-Oxoadipic acid	8~21	0.229189
C00322	2-Oxoadipic acid	9~19	0.238949
C00327	L-citrulline	1~22	-0.290878
C00327	L-citrulline	1~5	-0.250094
C00327	L-citrulline	1~7	-0.270979
C00327	L-citrulline	10~14	-0.255447
C00327	L-citrulline	10~21	-0.248889
C00327	L-citrulline	13~28	-0.249738
C00327	L-citrulline	14~26	-0.225977
C00327	L-citrulline	14~34	-0.257042
C00327	L-citrulline	18~27	-0.254041
C00327	L-citrulline	18~30	-0.275996
C00327	L-citrulline	18~32	-0.221863
C00327	L-citrulline	18~34	-0.262143
C00327	L-citrulline	18~35	-0.2218
C00327	L-citrulline	19~22	-0.219533
C00327	L-citrulline	2~23	-0.255322
C00327	L-citrulline	2~24	-0.338763
C00327	L-citrulline	2~25	-0.217224
C00327	L-citrulline	2~26	-0.238571
C00327	L-citrulline	2~5	-0.246568
C00327	L-citrulline	20~24	-0.245908
C00327	L-citrulline	22~27	-0.251396
C00327	L-citrulline	23~28	-0.276353
C00327	L-citrulline	23~29	-0.2659
C00327	L-citrulline	27~28	-0.247765
C00327	L-citrulline	30~32	-0.268733
C00327	L-citrulline	30~35	-0.335523
C00327	L-citrulline	5~19	-0.283363
C00327	L-citrulline	6~34	-0.243881
C00327	L-citrulline	6~7	-0.265753
C00327	L-citrulline	7~29	-0.253957
C00327	L-citrulline	7~8	-0.233533
C00327	L-citrulline	8~21	-0.256307
C00334	4-Aminobutyric acid(GABA)	11~33	0.229252
C00334	4-Aminobutyric acid(GABA)	12~33	0.2481
C00334	4-Aminobutyric acid(GABA)	26~29	0.233575
C00334	4-Aminobutyric acid(GABA)	26~33	0.241153
C00334	4-Aminobutyric acid(GABA)	26~34	0.262583
C00334	4-Aminobutyric acid(GABA)	26~35	0.244889
C00334	4-Aminobutyric acid(GABA)	32~33	0.251354
C00355	Tyramine	1~5	-0.251837
C00355	Tyramine	1~7	-0.233827
C00355	Tyramine	10~14	-0.250619
C00355	Tyramine	14~34	-0.215944
C00355	Tyramine	18~30	-0.235926
C00355	Tyramine	19~26	-0.230322
C00355	Tyramine	2~5	-0.222619
C00355	Tyramine	20~24	-0.236851
C00355	Tyramine	30~35	-0.298035
C00355	Tyramine	5~19	-0.234499
C00378	Thiamine	1~5	-0.271504
C00378	Thiamine	1~7	-0.216406
C00378	Thiamine	1~8	-0.26972
C00378	Thiamine	10~21	-0.246433
C00378	Thiamine	19~24	-0.256445
C00378	Thiamine	2~23	-0.229368
C00378	Thiamine	2~5	-0.263108
C00378	Thiamine	23~26	-0.229629
C00378	Thiamine	23~28	-0.221317
C00378	Thiamine	5~19	-0.264556
C00378	Thiamine	6~21	-0.220058
C00378	Thiamine	6~8	-0.249486
C00378	Thiamine	8~21	-0.291172
C00378	Thiamine	8~25	-0.222766
C00383	Malonic acid	2~23	0.236116
C00383	Malonic acid	23~28	0.265354
C00383	Malonic acid	25~29	-0.239432
C00397	Tobramycin	1~5	-0.235779
C00397	Tobramycin	10~26	-0.235087
C00397	Tobramycin	10~27	-0.217182
C00397	Tobramycin	10~31	-0.221002
C00397	Tobramycin	14~26	-0.28922
C00397	Tobramycin	15~26	-0.24004
C00397	Tobramycin	16~35	-0.261177
C00397	Tobramycin	18~25	-0.32549
C00397	Tobramycin	18~30	-0.260631
C00397	Tobramycin	18~32	-0.228349
C00397	Tobramycin	18~34	-0.21735
C00397	Tobramycin	18~35	-0.309853
C00397	Tobramycin	19~20	-0.256811
C00397	Tobramycin	19~26	-0.245771
C00397	Tobramycin	2~24	-0.28614
C00397	Tobramycin	20~24	-0.32821
C00397	Tobramycin	22~25	-0.226061
C00397	Tobramycin	23~25	-0.317934
C00397	Tobramycin	24~25	-0.350354
C00397	Tobramycin	24~35	-0.336207
C00397	Tobramycin	25~26	-0.260631
C00397	Tobramycin	26~30	-0.307271
C00397	Tobramycin	26~31	-0.2167
C00397	Tobramycin	26~32	-0.273603
C00397	Tobramycin	26~33	-0.231099
C00397	Tobramycin	26~35	-0.228034
C00397	Tobramycin	30~35	-0.312057
C00397	Tobramycin	5~24	-0.220133
C00397	Tobramycin	5~26	-0.2447
C00397	Tobramycin	5~7	-0.247597
C00397	Tobramycin	6~23	-0.230238
C00397	Tobramycin	6~26	-0.282923
C00397	Tobramycin	7~25	-0.360312
C00397	Tobramycin	7~26	-0.257987
C00397	Tobramycin	7~34	-0.230805
C00397	Tobramycin	7~35	-0.311154
C00397	Tobramycin	7~9	-0.224823
C00397	Tobramycin	8~10	-0.271861
C00397	Tobramycin	8~23	-0.299169
C00397	Tobramycin	8~25	-0.223962
C00397	Tobramycin	8~35	-0.276752
C00407	Isoleucine	24~35	0.219303
C00407	Isoleucine	25~28	0.267768
C00407	Isoleucine	25~29	0.326414
C00407	Isoleucine	26~28	0.244553
C00407	Isoleucine	26~29	0.25318
C00407	Isoleucine	5~25	0.227006
C00431	5-aminovaleric acid	1~22	0.282146
C00431	5-aminovaleric acid	1~5	0.324357
C00431	5-aminovaleric acid	1~7	0.273582
C00431	5-aminovaleric acid	10~14	0.25912
C00431	5-aminovaleric acid	10~19	0.248121
C00431	5-aminovaleric acid	10~24	0.242354
C00431	5-aminovaleric acid	10~26	0.331199
C00431	5-aminovaleric acid	10~27	0.243567
C00431	5-aminovaleric acid	13~26	0.237731
C00431	5-aminovaleric acid	13~28	0.301121
C00431	5-aminovaleric acid	14~26	0.298035
C00431	5-aminovaleric acid	15~26	0.309307
C00431	5-aminovaleric acid	16~26	0.286197
C00431	5-aminovaleric acid	16~35	0.220205
C00431	5-aminovaleric acid	18~24	0.316854
C00431	5-aminovaleric acid	18~26	0.271672
C00431	5-aminovaleric acid	18~35	0.261177
C00431	5-aminovaleric acid	2~24	0.354254
C00431	5-aminovaleric acid	2~25	0.290668
C00431	5-aminovaleric acid	2~26	0.238634
C00431	5-aminovaleric acid	2~5	0.275219
C00431	5-aminovaleric acid	22~24	0.33352
C00431	5-aminovaleric acid	24~35	0.302371
C00431	5-aminovaleric acid	25~26	0.234247
C00431	5-aminovaleric acid	25~28	0.278494
C00431	5-aminovaleric acid	25~29	0.264556
C00431	5-aminovaleric acid	26~28	0.325511
C00431	5-aminovaleric acid	26~29	0.261303
C00431	5-aminovaleric acid	26~30	0.281516
C00431	5-aminovaleric acid	26~31	0.287876
C00431	5-aminovaleric acid	26~32	0.293648
C00431	5-aminovaleric acid	26~33	0.332018
C00431	5-aminovaleric acid	26~34	0.259582
C00431	5-aminovaleric acid	26~35	0.380924
C00431	5-aminovaleric acid	27~28	0.294824
C00431	5-aminovaleric acid	30~33	0.226082
C00431	5-aminovaleric acid	32~33	0.225599
C00431	5-aminovaleric acid	5~24	0.283312
C00431	5-aminovaleric acid	5~25	0.246274
C00431	5-aminovaleric acid	5~29	0.238529
C00431	5-aminovaleric acid	5~6	0.267894
C00431	5-aminovaleric acid	6~18	0.216909
C00431	5-aminovaleric acid	6~24	0.323025
C00431	5-aminovaleric acid	6~26	0.2358
C00431	5-aminovaleric acid	7~29	0.217371
C00431	5-aminovaleric acid	7~31	0.293481
C00431	5-aminovaleric acid	8~24	0.300671
C00463	Indole	25~28	0.26229
C00463	Indole	25~29	0.302716
C00463	Indole	26~29	0.278494
C00463	Indole	5~25	0.227446
C00489	Glutaric acid	1~7	-0.219407
C00489	Glutaric acid	23~28	-0.235737
C00601	Phenylacetaldehyde	10~24	0.264772
C00601	Phenylacetaldehyde	11~17	0.221842
C00601	Phenylacetaldehyde	11~30	0.232967
C00601	Phenylacetaldehyde	11~33	0.229168
C00601	Phenylacetaldehyde	25~28	0.245204
C00601	Phenylacetaldehyde	25~29	0.323349
C00601	Phenylacetaldehyde	26~28	0.240502
C00601	Phenylacetaldehyde	26~29	0.28542
C00601	Phenylacetaldehyde	26~34	0.245288
C00601	Phenylacetaldehyde	5~25	0.284392
C00601	Phenylacetaldehyde	5~6	0.216259
C00601	Phenylacetaldehyde	6~24	0.253612
C00601	Phenylacetaldehyde	7~31	0.266634
C00601	Phenylacetaldehyde	8~24	0.285369
C00601	Phenylacetaldehyde	9~24	0.231656
C00624	N-acetyl-l-glutamate	1~5	-0.222409
C00624	N-acetyl-l-glutamate	1~7	-0.29369
C00624	N-acetyl-l-glutamate	19~22	-0.217644
C00624	N-acetyl-l-glutamate	2~5	-0.222472
C00624	N-acetyl-l-glutamate	23~26	-0.251963
C00624	N-acetyl-l-glutamate	6~34	-0.250703
C00624	N-acetyl-l-glutamate	6~8	-0.226943
C00695	Cholic acid	1~22	0.292683
C00695	Cholic acid	1~5	0.34012
C00695	Cholic acid	1~8	0.243063
C00695	Cholic acid	10~26	0.280488
C00695	Cholic acid	10~31	0.219995
C00695	Cholic acid	13~26	0.221212
C00695	Cholic acid	13~28	0.257735
C00695	Cholic acid	14~26	0.275807
C00695	Cholic acid	15~26	0.308761
C00695	Cholic acid	16~26	0.334012
C00695	Cholic acid	18~26	0.30173
C00695	Cholic acid	19~25	0.216637
C00695	Cholic acid	2~25	0.309832
C00695	Cholic acid	2~26	0.282104
C00695	Cholic acid	2~5	0.302233
C00695	Cholic acid	21~25	0.228811
C00695	Cholic acid	21~26	0.263297
C00695	Cholic acid	26~30	0.265207
C00695	Cholic acid	26~31	0.28393
C00695	Cholic acid	26~32	0.226586
C00695	Cholic acid	26~33	0.308698
C00695	Cholic acid	26~35	0.350384
C00695	Cholic acid	27~28	0.309727
C00695	Cholic acid	5~24	0.313024
C00695	Cholic acid	5~28	0.249045
C00695	Cholic acid	6~26	0.236451
C00695	Cholic acid	6~34	0.249129
C00695	Cholic acid	8~19	0.217224
C00695	Cholic acid	8~25	0.236199
C00695	Cholic acid	9~19	0.248982
C00695	Cholic acid	9~28	0.256895
C00695	Cholic acid	9~29	0.244448
C00732	Bestatin	1~8	-0.231246
C00732	Bestatin	10~14	-0.248352
C00732	Bestatin	10~21	-0.273531
C00732	Bestatin	14~26	-0.283321
C00732	Bestatin	14~34	-0.216637
C00732	Bestatin	15~26	-0.219197
C00732	Bestatin	18~25	-0.357647
C00732	Bestatin	18~26	-0.232547
C00732	Bestatin	18~30	-0.265459
C00732	Bestatin	18~34	-0.252655
C00732	Bestatin	19~20	-0.221842
C00732	Bestatin	2~23	-0.276134
C00732	Bestatin	2~24	-0.251149
C00732	Bestatin	2~25	-0.252823
C00732	Bestatin	2~5	-0.228811
C00732	Bestatin	23~25	-0.376726
C00732	Bestatin	23~28	-0.358171
C00732	Bestatin	24~35	-0.22495
C00732	Bestatin	26~30	-0.277927
C00732	Bestatin	26~31	-0.280908
C00732	Bestatin	26~32	-0.246841
C00732	Bestatin	26~33	-0.221212
C00732	Bestatin	26~35	-0.219407
C00732	Bestatin	30~32	-0.241048
C00732	Bestatin	30~35	-0.260988
C00732	Bestatin	5~24	-0.240147
C00732	Bestatin	5~7	-0.222556
C00732	Bestatin	6~10	-0.248898
C00732	Bestatin	7~18	-0.233324
C00732	Bestatin	7~25	-0.236766
C00732	Bestatin	7~29	-0.221905
C00732	Bestatin	7~34	-0.225389
C00732	Bestatin	7~8	-0.287666
C00732	Bestatin	8~10	-0.288107
C00732	Bestatin	8~21	-0.229986
C00732	Bestatin	8~35	-0.230343
C00741	Diacetyl	11~33	0.235003
C00741	Diacetyl	12~33	0.248226
C00741	Diacetyl	25~29	0.223899
C00741	Diacetyl	26~29	0.230175
C00741	Diacetyl	26~33	0.241069
C00741	Diacetyl	26~34	0.253915
C00741	Diacetyl	26~35	0.250619
C00741	Diacetyl	32~33	0.256098
C00783	Tropinone	20~22	-0.279837
C00783	Tropinone	22~27	-0.239474
C00783	Tropinone	26~31	-0.236073
C00783	Tropinone	9~28	0.256391
C00792	DL-arginine	1~22	0.371542
C00792	DL-arginine	1~5	0.2693
C00792	DL-arginine	1~7	0.253558
C00792	DL-arginine	1~8	0.267411
C00792	DL-arginine	10~18	0.299232
C00792	DL-arginine	10~19	0.236346
C00792	DL-arginine	10~21	0.305635
C00792	DL-arginine	10~22	0.244448
C00792	DL-arginine	10~31	0.282755
C00792	DL-arginine	13~28	0.217392
C00792	DL-arginine	14~26	0.284035
C00792	DL-arginine	14~34	0.219575
C00792	DL-arginine	15~26	0.282524
C00792	DL-arginine	16~26	0.297993
C00792	DL-arginine	18~25	0.311994
C00792	DL-arginine	18~26	0.220981
C00792	DL-arginine	18~30	0.243105
C00792	DL-arginine	18~32	0.240838
C00792	DL-arginine	18~34	0.282251
C00792	DL-arginine	19~21	0.283112
C00792	DL-arginine	19~22	0.262059
C00792	DL-arginine	19~24	0.224813
C00792	DL-arginine	19~25	0.33439
C00792	DL-arginine	2~24	0.233223
C00792	DL-arginine	2~25	0.303367
C00792	DL-arginine	2~26	0.278788
C00792	DL-arginine	2~5	0.415306
C00792	DL-arginine	21~22	0.269195
C00792	DL-arginine	21~25	0.268775
C00792	DL-arginine	21~26	0.280383
C00792	DL-arginine	21~31	0.244574
C00792	DL-arginine	25~28	0.318605
C00792	DL-arginine	25~29	0.309874
C00792	DL-arginine	26~30	0.266613
C00792	DL-arginine	26~31	0.313127
C00792	DL-arginine	26~32	0.237605
C00792	DL-arginine	26~33	0.276374
C00792	DL-arginine	26~35	0.260086
C00792	DL-arginine	5~10	0.255699
C00792	DL-arginine	5~19	0.224907
C00792	DL-arginine	5~24	0.253108
C00792	DL-arginine	5~25	0.271126
C00792	DL-arginine	5~35	0.252193
C00792	DL-arginine	5~6	0.30492
C00792	DL-arginine	5~7	0.274107
C00792	DL-arginine	6~10	0.235213
C00792	DL-arginine	6~18	0.335649
C00792	DL-arginine	6~19	0.302359
C00792	DL-arginine	6~21	0.235548
C00792	DL-arginine	6~26	0.251753
C00792	DL-arginine	6~34	0.230742
C00792	DL-arginine	6~9	0.292788
C00792	DL-arginine	7~18	0.263948
C00792	DL-arginine	7~19	0.37681
C00792	DL-arginine	7~21	0.304668
C00792	DL-arginine	7~29	0.341778
C00792	DL-arginine	7~30	0.288863
C00792	DL-arginine	7~31	0.366462
C00792	DL-arginine	7~34	0.221632
C00792	DL-arginine	7~8	0.221968
C00792	DL-arginine	7~9	0.226439
C00792	DL-arginine	8~10	0.234709
C00792	DL-arginine	8~18	0.291193
C00792	DL-arginine	8~19	0.351329
C00792	DL-arginine	8~21	0.228601
C00792	DL-arginine	8~9	0.35433
C00792	DL-arginine	9~10	0.343856
C00792	DL-arginine	9~19	0.32188
C00792	DL-arginine	9~24	0.253171
C00792	DL-arginine	9~29	0.302905
C00944	3-dehydroquinic acid	1~7	-0.24554
C00944	3-dehydroquinic acid	19~21	-0.216343
C00944	3-dehydroquinic acid	23~28	-0.228643
C00944	3-dehydroquinic acid	8~21	-0.221905
C01017	5-Hydroxytryptophan	24~35	0.227332
C01017	5-Hydroxytryptophan	25~29	0.261954
C01017	5-Hydroxytryptophan	26~35	0.270266
C01017	5-Hydroxytryptophan	5~25	0.265123
C01017	5-Hydroxytryptophan	8~24	0.224918
C01040	L-gulono-1,4-lactone	1~7	-0.239369
C01040	L-gulono-1,4-lactone	23~26	-0.239851
C01040	L-gulono-1,4-lactone	26~31	0.227887
C01040	L-gulono-1,4-lactone	26~35	0.271336
C01092	7-keto-8-aminopelargonic acid	25~28	0.239725
C01092	7-keto-8-aminopelargonic acid	25~29	0.243483
C01092	7-keto-8-aminopelargonic acid	26~29	0.2994
C01092	7-keto-8-aminopelargonic acid	26~35	0.247093
C01092	7-keto-8-aminopelargonic acid	5~25	0.22308
C01092	7-keto-8-aminopelargonic acid	6~24	0.234784
C01092	7-keto-8-aminopelargonic acid	8~24	0.223449
C01118	O-succinyl-l-homoserine	1~5	-0.250871
C01118	O-succinyl-l-homoserine	1~7	-0.249528
C01118	O-succinyl-l-homoserine	10~21	-0.246926
C01118	O-succinyl-l-homoserine	18~32	-0.243336
C01118	O-succinyl-l-homoserine	19~22	-0.305256
C01118	O-succinyl-l-homoserine	19~24	-0.301185
C01118	O-succinyl-l-homoserine	23~26	-0.281013
C01118	O-succinyl-l-homoserine	30~35	-0.255657
C01118	O-succinyl-l-homoserine	5~19	-0.274611
C01118	O-succinyl-l-homoserine	5~22	-0.227006
C01118	O-succinyl-l-homoserine	5~24	-0.267287
C01118	O-succinyl-l-homoserine	5~32	-0.220247
C01118	O-succinyl-l-homoserine	6~10	-0.239369
C01118	O-succinyl-l-homoserine	6~19	-0.25509
C01118	O-succinyl-l-homoserine	7~19	-0.22795
C01675	Cilastatin	2~5	-0.218882
C01675	Cilastatin	23~28	-0.281432
C01675	Cilastatin	25~29	0.269384
C01675	Cilastatin	26~34	0.224655
C01675	Cilastatin	26~35	0.25127
C01746	Piperidine	26~29	0.22604
C01748	Pyocyanin	1~5	-0.292536
C01748	Pyocyanin	1~7	-0.270748
C01748	Pyocyanin	2~24	-0.235302
C01748	Pyocyanin	2~25	-0.281915
C01748	Pyocyanin	2~5	-0.224088
C01748	Pyocyanin	23~28	-0.259939
C01748	Pyocyanin	6~8	-0.217497
C01748	Pyocyanin	7~25	-0.226817
C01748	Pyocyanin	8~25	-0.254125
C01814	Propentofylline	1~22	-0.244469
C01814	Propentofylline	1~5	-0.300008
C01814	Propentofylline	1~7	-0.326645
C01814	Propentofylline	13~28	-0.276542
C01814	Propentofylline	14~34	-0.269468
C01814	Propentofylline	18~34	-0.271504
C01814	Propentofylline	19~22	-0.269531
C01814	Propentofylline	2~5	-0.287729
C01814	Propentofylline	22~27	-0.216091
C01814	Propentofylline	23~28	-0.229629
C01814	Propentofylline	27~28	-0.289304
C01814	Propentofylline	30~35	-0.340813
C01814	Propentofylline	5~22	-0.270895
C01814	Propentofylline	5~32	-0.255867
C01814	Propentofylline	5~9	-0.277612
C01814	Propentofylline	6~19	-0.263969
C01814	Propentofylline	6~34	-0.236997
C01814	Propentofylline	6~8	-0.223584
C01822	Kanamycin a	1~22	0.30788
C01822	Kanamycin a	1~5	0.324734
C01822	Kanamycin a	1~7	0.265186
C01822	Kanamycin a	10~14	0.287918
C01822	Kanamycin a	10~18	0.263654
C01822	Kanamycin a	10~19	0.404433
C01822	Kanamycin a	10~21	0.343491
C01822	Kanamycin a	10~22	0.276332
C01822	Kanamycin a	10~27	0.230805
C01822	Kanamycin a	10~31	0.298455
C01822	Kanamycin a	13~26	0.310797
C01822	Kanamycin a	13~28	0.305508
C01822	Kanamycin a	14~26	0.357038
C01822	Kanamycin a	14~31	0.229189
C01822	Kanamycin a	14~34	0.256853
C01822	Kanamycin a	15~26	0.258469
C01822	Kanamycin a	16~26	0.372612
C01822	Kanamycin a	16~35	0.332795
C01822	Kanamycin a	18~25	0.29772
C01822	Kanamycin a	18~32	0.224844
C01822	Kanamycin a	18~34	0.232085
C01822	Kanamycin a	18~35	0.252634
C01822	Kanamycin a	19~21	0.269447
C01822	Kanamycin a	19~22	0.311238
C01822	Kanamycin a	19~24	0.220311
C01822	Kanamycin a	19~25	0.320767
C01822	Kanamycin a	2~23	0.300608
C01822	Kanamycin a	2~24	0.227157
C01822	Kanamycin a	2~25	0.332543
C01822	Kanamycin a	2~26	0.319949
C01822	Kanamycin a	2~5	0.3749
C01822	Kanamycin a	20~21	0.215965
C01822	Kanamycin a	20~22	0.291025
C01822	Kanamycin a	20~26	0.215923
C01822	Kanamycin a	21~22	0.253999
C01822	Kanamycin a	21~25	0.251249
C01822	Kanamycin a	21~30	0.405357
C01822	Kanamycin a	21~31	0.287897
C01822	Kanamycin a	22~25	0.222073
C01822	Kanamycin a	23~25	0.222598
C01822	Kanamycin a	23~28	0.287142
C01822	Kanamycin a	23~29	0.216972
C01822	Kanamycin a	24~25	0.236515
C01822	Kanamycin a	24~35	0.226146
C01822	Kanamycin a	25~28	0.261093
C01822	Kanamycin a	25~29	0.339406
C01822	Kanamycin a	26~30	0.314344
C01822	Kanamycin a	26~31	0.234205
C01822	Kanamycin a	26~32	0.244112
C01822	Kanamycin a	26~33	0.298959
C01822	Kanamycin a	26~35	0.274925
C01822	Kanamycin a	30~32	0.242664
C01822	Kanamycin a	30~33	0.292725
C01822	Kanamycin a	30~35	0.316066
C01822	Kanamycin a	31~32	0.224529
C01822	Kanamycin a	32~33	0.238676
C01822	Kanamycin a	4~23	0.295202
C01822	Kanamycin a	5~10	0.395428
C01822	Kanamycin a	5~19	0.366294
C01822	Kanamycin a	5~22	0.245813
C01822	Kanamycin a	5~25	0.255993
C01822	Kanamycin a	5~28	0.295286
C01822	Kanamycin a	5~29	0.317787
C01822	Kanamycin a	5~32	0.28584
C01822	Kanamycin a	5~35	0.249066
C01822	Kanamycin a	5~6	0.438038
C01822	Kanamycin a	5~7	0.313043
C01822	Kanamycin a	5~8	0.3363
C01822	Kanamycin a	5~9	0.243252
C01822	Kanamycin a	6~10	0.310629
C01822	Kanamycin a	6~18	0.266425
C01822	Kanamycin a	6~19	0.376055
C01822	Kanamycin a	6~21	0.255531
C01822	Kanamycin a	6~22	0.242958
C01822	Kanamycin a	6~26	0.29793
C01822	Kanamycin a	6~8	0.277045
C01822	Kanamycin a	6~9	0.327337
C01822	Kanamycin a	7~10	0.2464
C01822	Kanamycin a	7~18	0.224025
C01822	Kanamycin a	7~19	0.377839
C01822	Kanamycin a	7~21	0.29262
C01822	Kanamycin a	7~29	0.360375
C01822	Kanamycin a	7~30	0.294425
C01822	Kanamycin a	7~31	0.261429
C01822	Kanamycin a	7~33	0.26208
C01822	Kanamycin a	7~34	0.232484
C01822	Kanamycin a	7~8	0.287645
C01822	Kanamycin a	7~9	0.249423
C01822	Kanamycin a	8~18	0.265396
C01822	Kanamycin a	8~19	0.396394
C01822	Kanamycin a	8~20	0.220772
C01822	Kanamycin a	8~21	0.294404
C01822	Kanamycin a	9~10	0.260841
C01822	Kanamycin a	9~19	0.314995
C01822	Kanamycin a	9~24	0.274948
C01822	Kanamycin a	9~28	0.224718
C01822	Kanamycin a	9~29	0.319088
C01826	L-norvaline	25~28	0.2693
C01826	L-norvaline	25~29	0.329898
C01826	L-norvaline	26~29	0.32612
C01826	L-norvaline	26~34	0.227027
C01826	L-norvaline	5~25	0.271945
C01826	L-norvaline	8~24	0.229893
C01844	Pravastatin	10~21	0.254472
C01844	Pravastatin	18~26	0.235548
C01844	Pravastatin	18~30	0.228412
C01844	Pravastatin	18~34	0.278473
C01844	Pravastatin	18~35	0.232169
C01844	Pravastatin	23~28	0.252172
C01921	Glycocholic acid	1~22	0.348201
C01921	Glycocholic acid	1~5	0.454557
C01921	Glycocholic acid	1~7	0.332144
C01921	Glycocholic acid	1~8	0.322552
C01921	Glycocholic acid	10~14	0.240502
C01921	Glycocholic acid	10~18	0.32018
C01921	Glycocholic acid	10~19	0.274422
C01921	Glycocholic acid	10~21	0.372258
C01921	Glycocholic acid	10~22	0.308383
C01921	Glycocholic acid	10~25	0.246106
C01921	Glycocholic acid	10~26	0.289241
C01921	Glycocholic acid	10~31	0.364216
C01921	Glycocholic acid	10~34	0.273036
C01921	Glycocholic acid	11~33	-0.258322
C01921	Glycocholic acid	11~34	-0.235611
C01921	Glycocholic acid	13~26	0.283867
C01921	Glycocholic acid	14~26	0.382709
C01921	Glycocholic acid	14~31	0.262835
C01921	Glycocholic acid	14~34	0.254125
C01921	Glycocholic acid	15~26	0.389236
C01921	Glycocholic acid	16~26	0.275408
C01921	Glycocholic acid	16~35	0.358297
C01921	Glycocholic acid	18~25	0.354225
C01921	Glycocholic acid	18~26	0.412262
C01921	Glycocholic acid	18~27	0.251501
C01921	Glycocholic acid	18~30	0.321481
C01921	Glycocholic acid	18~32	0.339532
C01921	Glycocholic acid	18~34	0.433168
C01921	Glycocholic acid	18~35	0.426535
C01921	Glycocholic acid	19~20	0.248646
C01921	Glycocholic acid	19~21	0.303892
C01921	Glycocholic acid	19~22	0.260484
C01921	Glycocholic acid	19~24	0.221969
C01921	Glycocholic acid	19~25	0.301079
C01921	Glycocholic acid	19~26	0.32209
C01921	Glycocholic acid	2~23	0.362445
C01921	Glycocholic acid	2~24	0.28339
C01921	Glycocholic acid	2~25	0.346522
C01921	Glycocholic acid	2~26	0.242727
C01921	Glycocholic acid	2~5	0.365749
C01921	Glycocholic acid	20~22	0.292116
C01921	Glycocholic acid	20~26	0.236619
C01921	Glycocholic acid	21~22	0.263507
C01921	Glycocholic acid	21~24	0.219454
C01921	Glycocholic acid	21~25	0.292368
C01921	Glycocholic acid	21~26	0.252361
C01921	Glycocholic acid	21~31	0.24724
C01921	Glycocholic acid	22~24	0.245394
C01921	Glycocholic acid	23~24	0.264814
C01921	Glycocholic acid	23~28	0.319277
C01921	Glycocholic acid	24~25	0.220836
C01921	Glycocholic acid	24~35	0.320307
C01921	Glycocholic acid	25~26	0.281411
C01921	Glycocholic acid	25~28	0.268503
C01921	Glycocholic acid	25~29	0.261576
C01921	Glycocholic acid	26~28	0.231162
C01921	Glycocholic acid	26~30	0.344087
C01921	Glycocholic acid	26~31	0.404958
C01921	Glycocholic acid	26~32	0.340288
C01921	Glycocholic acid	26~33	0.393791
C01921	Glycocholic acid	26~34	0.231581
C01921	Glycocholic acid	26~35	0.419168
C01921	Glycocholic acid	27~28	0.337454
C01921	Glycocholic acid	30~32	0.281726
C01921	Glycocholic acid	30~33	0.357038
C01921	Glycocholic acid	30~35	0.355254
C01921	Glycocholic acid	31~32	0.295328
C01921	Glycocholic acid	32~33	0.255048
C01921	Glycocholic acid	5~10	0.288107
C01921	Glycocholic acid	5~19	0.419609
C01921	Glycocholic acid	5~24	0.265859
C01921	Glycocholic acid	5~25	0.267978
C01921	Glycocholic acid	5~26	0.338987
C01921	Glycocholic acid	5~28	0.240166
C01921	Glycocholic acid	5~29	0.256958
C01921	Glycocholic acid	5~32	0.253768
C01921	Glycocholic acid	5~35	0.294131
C01921	Glycocholic acid	5~6	0.261765
C01921	Glycocholic acid	5~7	0.238235
C01921	Glycocholic acid	5~8	0.272785
C01921	Glycocholic acid	5~9	0.253705
C01921	Glycocholic acid	6~10	0.347005
C01921	Glycocholic acid	6~18	0.399458
C01921	Glycocholic acid	6~19	0.362411
C01921	Glycocholic acid	6~21	0.324147
C01921	Glycocholic acid	6~23	0.232757
C01921	Glycocholic acid	6~26	0.36789
C01921	Glycocholic acid	6~34	0.289744
C01921	Glycocholic acid	6~7	0.246421
C01921	Glycocholic acid	6~8	0.305382
C01921	Glycocholic acid	6~9	0.284371
C01921	Glycocholic acid	7~10	0.317556
C01921	Glycocholic acid	7~18	0.287414
C01921	Glycocholic acid	7~19	0.386634
C01921	Glycocholic acid	7~21	0.359347
C01921	Glycocholic acid	7~25	0.303996
C01921	Glycocholic acid	7~26	0.278641
C01921	Glycocholic acid	7~29	0.314282
C01921	Glycocholic acid	7~30	0.235905
C01921	Glycocholic acid	7~31	0.314135
C01921	Glycocholic acid	7~34	0.281411
C01921	Glycocholic acid	7~35	0.336153
C01921	Glycocholic acid	7~8	0.243923
C01921	Glycocholic acid	8~10	0.26718
C01921	Glycocholic acid	8~18	0.337937
C01921	Glycocholic acid	8~19	0.361551
C01921	Glycocholic acid	8~21	0.327631
C01921	Glycocholic acid	8~25	0.255846
C01921	Glycocholic acid	8~26	0.265795
C01921	Glycocholic acid	8~35	0.266278
C01921	Glycocholic acid	8~9	0.258679
C01921	Glycocholic acid	9~10	0.303262
C01921	Glycocholic acid	9~19	0.348789
C01921	Glycocholic acid	9~24	0.350596
C01921	Glycocholic acid	9~28	0.222913
C01921	Glycocholic acid	9~29	0.346039
C02029	Dihydrozeatin	1~7	-0.258742
C02029	Dihydrozeatin	10~14	-0.223605
C02029	Dihydrozeatin	11~17	0.259939
C02029	Dihydrozeatin	11~33	0.217287
C02029	Dihydrozeatin	18~32	-0.221548
C02029	Dihydrozeatin	2~24	-0.227493
C02029	Dihydrozeatin	2~5	-0.229692
C02029	Dihydrozeatin	26~30	0.256979
C02029	Dihydrozeatin	26~35	0.239012
C02029	Dihydrozeatin	6~19	-0.242013
C02043	Indolelactic acid	11~33	0.277486
C02043	Indolelactic acid	22~26	-0.305319
C02043	Indolelactic acid	5~22	-0.268335
C02043	Indolelactic acid	9~26	-0.263948
C02057	DL-phenylalanine	10~24	0.245503
C02057	DL-phenylalanine	11~30	0.227677
C02057	DL-phenylalanine	11~33	0.240292
C02057	DL-phenylalanine	25~28	0.268733
C02057	DL-phenylalanine	25~29	0.343793
C02057	DL-phenylalanine	26~28	0.240124
C02057	DL-phenylalanine	26~29	0.298497
C02057	DL-phenylalanine	26~34	0.258008
C02057	DL-phenylalanine	26~35	0.290185
C02057	DL-phenylalanine	5~25	0.273666
C02057	DL-phenylalanine	7~31	0.225305
C02057	DL-phenylalanine	8~24	0.230208
C02261	D-2-aminobutyric acid	24~35	0.228214
C02261	D-2-aminobutyric acid	25~28	0.268964
C02261	D-2-aminobutyric acid	25~29	0.284035
C02261	D-2-aminobutyric acid	26~29	0.2587
C02357	2-chlorobenzoic acid	1~22	0.320914
C02357	2-chlorobenzoic acid	1~8	0.246253
C02357	2-chlorobenzoic acid	10~24	0.241011
C02357	2-chlorobenzoic acid	11~35	-0.221779
C02357	2-chlorobenzoic acid	12~25	0.273393
C02357	2-chlorobenzoic acid	18~25	0.247702
C02357	2-chlorobenzoic acid	2~23	0.258366
C02357	2-chlorobenzoic acid	22~24	0.302623
C02357	2-chlorobenzoic acid	25~26	0.218757
C02357	2-chlorobenzoic acid	25~28	0.225725
C02357	2-chlorobenzoic acid	26~31	0.237396
C02357	2-chlorobenzoic acid	27~28	0.226208
C02357	2-chlorobenzoic acid	4~23	0.304773
C02357	2-chlorobenzoic acid	5~24	0.289546
C02357	2-chlorobenzoic acid	8~18	0.254376
C02357	2-chlorobenzoic acid	8~24	0.222462
C02378	6-aminocaproic acid	1~5	-0.257936
C02378	6-aminocaproic acid	1~8	-0.345327
C02378	6-aminocaproic acid	10~21	-0.232497
C02378	6-aminocaproic acid	10~25	-0.26566
C02378	6-aminocaproic acid	11~33	0.230439
C02378	6-aminocaproic acid	15~26	-0.218076
C02378	6-aminocaproic acid	19~21	-0.272754
C02378	6-aminocaproic acid	19~25	-0.23514
C02378	6-aminocaproic acid	19~26	-0.309361
C02378	6-aminocaproic acid	20~21	-0.23514
C02378	6-aminocaproic acid	20~22	-0.281654
C02378	6-aminocaproic acid	21~22	-0.285065
C02378	6-aminocaproic acid	22~27	-0.267591
C02378	6-aminocaproic acid	26~31	-0.228298
C02378	6-aminocaproic acid	5~19	-0.379016
C02378	6-aminocaproic acid	5~26	-0.300283
C02378	6-aminocaproic acid	6~19	-0.21604
C02378	6-aminocaproic acid	6~21	-0.221938
C02378	6-aminocaproic acid	7~26	-0.227437
C02378	6-aminocaproic acid	8~19	-0.250925
C02378	6-aminocaproic acid	8~21	-0.225412
C02378	6-aminocaproic acid	8~25	-0.220311
C02378	6-aminocaproic acid	9~10	-0.228098
C02378	6-aminocaproic acid	9~19	-0.269553
C02477	(+)-.alpha.-tocopherol	25~29	0.31785
C02477	(+)-.alpha.-tocopherol	26~29	0.233827
C02735	2-amino-1-phenylethanol	10~21	-0.223302
C02735	2-amino-1-phenylethanol	23~28	-0.252319
C02735	2-amino-1-phenylethanol	26~29	0.222262
C02735	2-amino-1-phenylethanol	7~21	-0.223983
C02989	Methionine sulfoxide	11~32	0.230448
C02989	Methionine sulfoxide	5~25	0.255762
C03032	Cyclopiazonic acid	1~5	-0.25106
C03032	Cyclopiazonic acid	10~14	-0.271336
C03032	Cyclopiazonic acid	10~18	-0.227111
C03032	Cyclopiazonic acid	10~31	-0.225893
C03032	Cyclopiazonic acid	14~34	-0.223437
C03032	Cyclopiazonic acid	18~25	-0.24957
C03032	Cyclopiazonic acid	18~27	-0.250052
C03032	Cyclopiazonic acid	19~20	-0.223689
C03032	Cyclopiazonic acid	2~24	-0.218341
C03032	Cyclopiazonic acid	22~27	-0.223018
C03032	Cyclopiazonic acid	30~35	-0.223143
C03032	Cyclopiazonic acid	5~7	-0.253915
C03519	N-acetyl-l-phenylalanine	10~24	0.217397
C03519	N-acetyl-l-phenylalanine	25~28	0.284371
C03519	N-acetyl-l-phenylalanine	25~29	0.353575
C03519	N-acetyl-l-phenylalanine	26~28	0.222241
C03519	N-acetyl-l-phenylalanine	26~29	0.285148
C03519	N-acetyl-l-phenylalanine	26~34	0.227446
C03519	N-acetyl-l-phenylalanine	26~35	0.259372
C03519	N-acetyl-l-phenylalanine	5~25	0.246862
C03519	N-acetyl-l-phenylalanine	7~31	0.227341
C03626	Ng,ng-dimethyl-l-arginine	1~22	0.21777
C03626	Ng,ng-dimethyl-l-arginine	1~5	0.3452
C03626	Ng,ng-dimethyl-l-arginine	1~7	0.228286
C03626	Ng,ng-dimethyl-l-arginine	10~19	0.276815
C03626	Ng,ng-dimethyl-l-arginine	10~26	0.33842
C03626	Ng,ng-dimethyl-l-arginine	10~31	0.218526
C03626	Ng,ng-dimethyl-l-arginine	14~26	0.277843
C03626	Ng,ng-dimethyl-l-arginine	15~26	0.274506
C03626	Ng,ng-dimethyl-l-arginine	16~26	0.387368
C03626	Ng,ng-dimethyl-l-arginine	2~24	0.353918
C03626	Ng,ng-dimethyl-l-arginine	2~25	0.372633
C03626	Ng,ng-dimethyl-l-arginine	2~26	0.374501
C03626	Ng,ng-dimethyl-l-arginine	2~5	0.328282
C03626	Ng,ng-dimethyl-l-arginine	21~25	0.242139
C03626	Ng,ng-dimethyl-l-arginine	23~25	0.218295
C03626	Ng,ng-dimethyl-l-arginine	24~25	0.241773
C03626	Ng,ng-dimethyl-l-arginine	26~28	0.227446
C03626	Ng,ng-dimethyl-l-arginine	26~30	0.320557
C03626	Ng,ng-dimethyl-l-arginine	26~31	0.302422
C03626	Ng,ng-dimethyl-l-arginine	26~32	0.25509
C03626	Ng,ng-dimethyl-l-arginine	26~33	0.253348
C03626	Ng,ng-dimethyl-l-arginine	5~24	0.284236
C03626	Ng,ng-dimethyl-l-arginine	6~24	0.245698
C03626	Ng,ng-dimethyl-l-arginine	7~19	0.239138
C03793	N,n,n-trimethyllysine	1~22	0.226082
C03793	N,n,n-trimethyllysine	1~5	0.258847
C03793	N,n,n-trimethyllysine	10~19	0.284203
C03793	N,n,n-trimethyllysine	10~21	0.298079
C03793	N,n,n-trimethyllysine	10~22	0.242412
C03793	N,n,n-trimethyllysine	10~24	0.378896
C03793	N,n,n-trimethyllysine	10~26	0.351539
C03793	N,n,n-trimethyllysine	10~27	0.221632
C03793	N,n,n-trimethyllysine	13~28	0.233156
C03793	N,n,n-trimethyllysine	15~26	0.227971
C03793	N,n,n-trimethyllysine	16~26	0.219197
C03793	N,n,n-trimethyllysine	18~26	0.233449
C03793	N,n,n-trimethyllysine	18~34	0.247093
C03793	N,n,n-trimethyllysine	19~20	0.25255
C03793	N,n,n-trimethyllysine	19~24	0.368826
C03793	N,n,n-trimethyllysine	2~24	0.338616
C03793	N,n,n-trimethyllysine	2~25	0.232967
C03793	N,n,n-trimethyllysine	21~26	0.283573
C03793	N,n,n-trimethyllysine	21~31	0.275471
C03793	N,n,n-trimethyllysine	22~24	0.286776
C03793	N,n,n-trimethyllysine	23~26	0.232316
C03793	N,n,n-trimethyllysine	24~25	0.296116
C03793	N,n,n-trimethyllysine	24~35	0.256907
C03793	N,n,n-trimethyllysine	25~28	0.226544
C03793	N,n,n-trimethyllysine	26~28	0.232652
C03793	N,n,n-trimethyllysine	26~29	0.277843
C03793	N,n,n-trimethyllysine	26~30	0.281243
C03793	N,n,n-trimethyllysine	32~33	0.25954
C03793	N,n,n-trimethyllysine	4~23	0.246358
C03793	N,n,n-trimethyllysine	5~24	0.412191
C03793	N,n,n-trimethyllysine	5~8	0.237794
C03793	N,n,n-trimethyllysine	6~10	0.276248
C03793	N,n,n-trimethyllysine	6~24	0.416536
C03793	N,n,n-trimethyllysine	7~10	0.310272
C03793	N,n,n-trimethyllysine	7~21	0.242727
C03793	N,n,n-trimethyllysine	7~24	0.218768
C03793	N,n,n-trimethyllysine	7~8	0.24067
C03793	N,n,n-trimethyllysine	8~18	0.238613
C03793	N,n,n-trimethyllysine	8~19	0.258553
C03793	N,n,n-trimethyllysine	8~20	0.268188
C03793	N,n,n-trimethyllysine	8~21	0.246001
C03793	N,n,n-trimethyllysine	8~24	0.300965
C03793	N,n,n-trimethyllysine	9~24	0.301763
C03990	Lithocholic acid	23~28	-0.234605
C04555	3-dehydroepiandrosterone sulfate	1~5	0.218526
C04555	3-dehydroepiandrosterone sulfate	10~14	0.250367
C04555	3-dehydroepiandrosterone sulfate	10~18	0.296923
C04555	3-dehydroepiandrosterone sulfate	10~19	0.253453
C04555	3-dehydroepiandrosterone sulfate	10~21	0.298047
C04555	3-dehydroepiandrosterone sulfate	10~24	0.339351
C04555	3-dehydroepiandrosterone sulfate	10~26	0.407225
C04555	3-dehydroepiandrosterone sulfate	10~27	0.219701
C04555	3-dehydroepiandrosterone sulfate	10~31	0.311826
C04555	3-dehydroepiandrosterone sulfate	11~33	-0.250136
C04555	3-dehydroepiandrosterone sulfate	11~34	-0.221506
C04555	3-dehydroepiandrosterone sulfate	13~26	0.265438
C04555	3-dehydroepiandrosterone sulfate	13~28	0.258071
C04555	3-dehydroepiandrosterone sulfate	14~26	0.362894
C04555	3-dehydroepiandrosterone sulfate	14~31	0.220016
C04555	3-dehydroepiandrosterone sulfate	14~34	0.281537
C04555	3-dehydroepiandrosterone sulfate	15~26	0.247471
C04555	3-dehydroepiandrosterone sulfate	16~26	0.317724
C04555	3-dehydroepiandrosterone sulfate	16~35	0.239746
C04555	3-dehydroepiandrosterone sulfate	18~25	0.285609
C04555	3-dehydroepiandrosterone sulfate	18~26	0.287414
C04555	3-dehydroepiandrosterone sulfate	18~27	0.237165
C04555	3-dehydroepiandrosterone sulfate	18~30	0.251627
C04555	3-dehydroepiandrosterone sulfate	18~32	0.293942
C04555	3-dehydroepiandrosterone sulfate	18~34	0.236493
C04555	3-dehydroepiandrosterone sulfate	18~35	0.234415
C04555	3-dehydroepiandrosterone sulfate	19~24	0.228445
C04555	3-dehydroepiandrosterone sulfate	19~26	0.307208
C04555	3-dehydroepiandrosterone sulfate	2~23	0.323718
C04555	3-dehydroepiandrosterone sulfate	2~24	0.254487
C04555	3-dehydroepiandrosterone sulfate	2~25	0.255258
C04555	3-dehydroepiandrosterone sulfate	2~5	0.234499
C04555	3-dehydroepiandrosterone sulfate	20~22	0.229629
C04555	3-dehydroepiandrosterone sulfate	20~24	0.296011
C04555	3-dehydroepiandrosterone sulfate	21~22	0.263255
C04555	3-dehydroepiandrosterone sulfate	21~24	0.357549
C04555	3-dehydroepiandrosterone sulfate	21~25	0.238109
C04555	3-dehydroepiandrosterone sulfate	21~26	0.23855
C04555	3-dehydroepiandrosterone sulfate	21~31	0.261954
C04555	3-dehydroepiandrosterone sulfate	22~23	0.272806
C04555	3-dehydroepiandrosterone sulfate	22~24	0.348339
C04555	3-dehydroepiandrosterone sulfate	23~24	0.247266
C04555	3-dehydroepiandrosterone sulfate	23~26	0.218568
C04555	3-dehydroepiandrosterone sulfate	23~29	0.226187
C04555	3-dehydroepiandrosterone sulfate	24~25	0.288476
C04555	3-dehydroepiandrosterone sulfate	24~35	0.359275
C04555	3-dehydroepiandrosterone sulfate	25~26	0.24575
C04555	3-dehydroepiandrosterone sulfate	25~29	0.230364
C04555	3-dehydroepiandrosterone sulfate	26~28	0.302296
C04555	3-dehydroepiandrosterone sulfate	26~29	0.25805
C04555	3-dehydroepiandrosterone sulfate	26~30	0.289912
C04555	3-dehydroepiandrosterone sulfate	26~31	0.334075
C04555	3-dehydroepiandrosterone sulfate	26~32	0.287393
C04555	3-dehydroepiandrosterone sulfate	26~33	0.33101
C04555	3-dehydroepiandrosterone sulfate	26~34	0.248037
C04555	3-dehydroepiandrosterone sulfate	26~35	0.337202
C04555	3-dehydroepiandrosterone sulfate	27~28	0.246316
C04555	3-dehydroepiandrosterone sulfate	30~32	0.268419
C04555	3-dehydroepiandrosterone sulfate	30~33	0.398829
C04555	3-dehydroepiandrosterone sulfate	30~35	0.374522
C04555	3-dehydroepiandrosterone sulfate	31~32	0.299526
C04555	3-dehydroepiandrosterone sulfate	32~33	0.29707
C04555	3-dehydroepiandrosterone sulfate	5~10	0.259477
C04555	3-dehydroepiandrosterone sulfate	5~19	0.292599
C04555	3-dehydroepiandrosterone sulfate	5~22	0.274296
C04555	3-dehydroepiandrosterone sulfate	5~24	0.373863
C04555	3-dehydroepiandrosterone sulfate	5~25	0.280887
C04555	3-dehydroepiandrosterone sulfate	5~26	0.254691
C04555	3-dehydroepiandrosterone sulfate	5~28	0.257168
C04555	3-dehydroepiandrosterone sulfate	5~29	0.236682
C04555	3-dehydroepiandrosterone sulfate	5~32	0.262709
C04555	3-dehydroepiandrosterone sulfate	5~35	0.265123
C04555	3-dehydroepiandrosterone sulfate	5~6	0.36833
C04555	3-dehydroepiandrosterone sulfate	5~8	0.388103
C04555	3-dehydroepiandrosterone sulfate	6~18	0.272218
C04555	3-dehydroepiandrosterone sulfate	6~19	0.242013
C04555	3-dehydroepiandrosterone sulfate	6~22	0.244553
C04555	3-dehydroepiandrosterone sulfate	6~24	0.249686
C04555	3-dehydroepiandrosterone sulfate	6~26	0.309937
C04555	3-dehydroepiandrosterone sulfate	6~7	0.218043
C04555	3-dehydroepiandrosterone sulfate	6~8	0.24703
C04555	3-dehydroepiandrosterone sulfate	7~10	0.244847
C04555	3-dehydroepiandrosterone sulfate	7~24	0.236295
C04555	3-dehydroepiandrosterone sulfate	7~29	0.222136
C04555	3-dehydroepiandrosterone sulfate	7~30	0.246127
C04555	3-dehydroepiandrosterone sulfate	7~31	0.276542
C04555	3-dehydroepiandrosterone sulfate	7~35	0.266404
C04555	3-dehydroepiandrosterone sulfate	7~8	0.258301
C04555	3-dehydroepiandrosterone sulfate	8~10	0.219869
C04555	3-dehydroepiandrosterone sulfate	8~18	0.304668
C04555	3-dehydroepiandrosterone sulfate	8~19	0.303178
C04555	3-dehydroepiandrosterone sulfate	8~21	0.235842
C04555	3-dehydroepiandrosterone sulfate	8~23	0.277591
C04555	3-dehydroepiandrosterone sulfate	8~24	0.31677
C04555	3-dehydroepiandrosterone sulfate	8~25	0.245896
C04555	3-dehydroepiandrosterone sulfate	8~26	0.262374
C04555	3-dehydroepiandrosterone sulfate	8~35	0.339511
C04555	3-dehydroepiandrosterone sulfate	9~24	0.316519
C04555	3-dehydroepiandrosterone sulfate	9~29	0.247219
C04741	Prostaglandin e1	1~22	-0.232631
C04741	Prostaglandin e1	14~34	-0.229944
C04741	Prostaglandin e1	19~20	-0.227194
C04741	Prostaglandin e1	19~22	-0.216091
C04741	Prostaglandin e1	22~27	-0.230385
C04741	Prostaglandin e1	6~34	-0.260107
C05010	His-Leu	1~5	-0.362852
C05010	His-Leu	1~7	-0.286155
C05010	His-Leu	1~8	-0.255006
C05010	His-Leu	10~26	-0.254397
C05010	His-Leu	10~27	-0.218841
C05010	His-Leu	14~34	-0.224193
C05010	His-Leu	18~32	-0.241468
C05010	His-Leu	19~26	-0.23156
C05010	His-Leu	25~26	-0.246862
C05010	His-Leu	6~19	-0.250703
C05010	His-Leu	8~19	-0.252739
C05010	His-Leu	8~25	-0.257987
C05010	His-Leu	9~25	-0.282734
C05010	His-Leu	9~29	-0.217623
C05464	Glycodeoxycholic acid	10~18	0.266005
C05464	Glycodeoxycholic acid	10~31	0.304668
C05464	Glycodeoxycholic acid	16~26	0.238088
C05464	Glycodeoxycholic acid	18~25	0.256077
C05464	Glycodeoxycholic acid	18~30	0.226292
C05464	Glycodeoxycholic acid	18~34	0.256391
C05464	Glycodeoxycholic acid	18~35	0.216846
C05464	Glycodeoxycholic acid	24~35	0.238572
C05464	Glycodeoxycholic acid	26~30	0.245078
C05464	Glycodeoxycholic acid	26~31	0.280551
C05464	Glycodeoxycholic acid	26~33	0.276773
C05464	Glycodeoxycholic acid	27~28	0.246526
C05464	Glycodeoxycholic acid	7~19	0.245477
C05464	Glycodeoxycholic acid	7~35	0.262667
C05466	Glycochenodeoxycholate	1~5	0.245875
C05466	Glycochenodeoxycholate	10~18	0.250388
C05466	Glycochenodeoxycholate	10~21	0.236568
C05466	Glycochenodeoxycholate	10~31	0.278137
C05466	Glycochenodeoxycholate	11~33	-0.216301
C05466	Glycochenodeoxycholate	11~34	-0.219575
C05466	Glycochenodeoxycholate	14~26	0.296734
C05466	Glycochenodeoxycholate	15~26	0.259204
C05466	Glycochenodeoxycholate	16~26	0.236178
C05466	Glycochenodeoxycholate	16~35	0.318962
C05466	Glycochenodeoxycholate	18~25	0.230007
C05466	Glycochenodeoxycholate	18~26	0.27375
C05466	Glycochenodeoxycholate	18~32	0.269153
C05466	Glycochenodeoxycholate	18~34	0.338336
C05466	Glycochenodeoxycholate	18~35	0.349209
C05466	Glycochenodeoxycholate	21~24	0.216368
C05466	Glycochenodeoxycholate	23~24	0.22044
C05466	Glycochenodeoxycholate	24~35	0.269711
C05466	Glycochenodeoxycholate	25~29	0.216595
C05466	Glycochenodeoxycholate	26~31	0.328597
C05466	Glycochenodeoxycholate	26~32	0.277234
C05466	Glycochenodeoxycholate	26~33	0.346165
C05466	Glycochenodeoxycholate	26~35	0.351476
C05466	Glycochenodeoxycholate	27~28	0.279606
C05466	Glycochenodeoxycholate	30~35	0.268062
C05466	Glycochenodeoxycholate	32~33	0.220184
C05466	Glycochenodeoxycholate	5~35	0.240334
C05466	Glycochenodeoxycholate	6~18	0.232085
C05466	Glycochenodeoxycholate	7~19	0.22138
C05466	Glycochenodeoxycholate	7~21	0.226271
C05466	Glycochenodeoxycholate	7~35	0.298455
C05466	Glycochenodeoxycholate	8~18	0.222955
C05466	Glycochenodeoxycholate	9~29	0.260547
C05552	Biocytin	11~35	0.220352
C05552	Biocytin	23~25	-0.225788
C05552	Biocytin	23~28	-0.241615
C05552	Biocytin	7~26	-0.231183
C05593	3-hydroxyphenylacetic acid	11~33	0.281369
C05593	3-hydroxyphenylacetic acid	13~28	0.302191
C05593	3-hydroxyphenylacetic acid	14~34	0.28118
C05769	Coproporphyrin I	19~20	-0.22285
C05769	Coproporphyrin I	4~23	0.262751
C06082	2-cis-4-trans-abscisic acid	25~29	0.241719
C06082	2-cis-4-trans-abscisic acid	26~29	0.236409
C06325	Quinaldic acid	1~5	-0.277045
C06325	Quinaldic acid	1~7	-0.219134
C06325	Quinaldic acid	21~28	-0.217182
C06325	Quinaldic acid	5~19	-0.219365
C06428	Eicosapentaenoic acid	21~31	0.21628
C06428	Eicosapentaenoic acid	24~25	0.284918
C06428	Eicosapentaenoic acid	24~35	0.24594
C06428	Eicosapentaenoic acid	25~29	0.349566
C06428	Eicosapentaenoic acid	26~29	0.272239
C06428	Eicosapentaenoic acid	7~24	0.223376
C06428	Eicosapentaenoic acid	7~31	0.21926
C06438	Prostaglandin d1	14~26	0.222325
C06438	Prostaglandin d1	21~25	0.234121
C06438	Prostaglandin d1	21~31	0.247093
C06438	Prostaglandin d1	24~25	0.240745
C06438	Prostaglandin d1	24~35	0.278191
C06438	Prostaglandin d1	25~29	0.325007
C06438	Prostaglandin d1	26~29	0.279669
C06438	Prostaglandin d1	26~30	0.221065
C06438	Prostaglandin d1	26~32	0.226397
C06438	Prostaglandin d1	26~33	0.225452
C06438	Prostaglandin d1	26~35	0.226733
C06438	Prostaglandin d1	6~18	0.221926
C06438	Prostaglandin d1	6~26	0.226418
C06438	Prostaglandin d1	6~34	0.218085
C06438	Prostaglandin d1	6~8	0.271987
C06438	Prostaglandin d1	6~9	0.234898
C06438	Prostaglandin d1	7~18	0.217371
C06438	Prostaglandin d1	7~24	0.249183
C06438	Prostaglandin d1	7~31	0.256643
C06438	Prostaglandin d1	7~33	0.233932
C06438	Prostaglandin d1	9~24	0.241165
C06526	Quinine	1~5	-0.316276
C06526	Quinine	1~7	-0.310986
C06526	Quinine	10~14	-0.285903
C06526	Quinine	10~26	-0.337181
C06526	Quinine	10~27	-0.22476
C06526	Quinine	10~34	-0.222094
C06526	Quinine	14~34	-0.321418
C06526	Quinine	18~34	-0.217728
C06526	Quinine	2~25	-0.249738
C06526	Quinine	2~5	-0.312665
C06526	Quinine	25~26	-0.217539
C06526	Quinine	27~28	-0.230091
C06526	Quinine	30~32	-0.242076
C06526	Quinine	30~35	-0.261828
C06526	Quinine	6~18	-0.217476
C06526	Quinine	6~34	-0.315289
C06526	Quinine	6~8	-0.251228
C06526	Quinine	9~29	-0.271987
C06999	Iminostilbene	12~25	-0.265396
C06999	Iminostilbene	2~23	-0.252111
C06999	Iminostilbene	2~24	-0.294809
C06999	Iminostilbene	5~24	-0.221035
C06999	Iminostilbene	7~22	0.232442
C07086	Phenylacetic acid	10~21	-0.243935
C07086	Phenylacetic acid	10~24	0.215885
C07086	Phenylacetic acid	11~32	0.218463
C07086	Phenylacetic acid	11~33	0.230112
C07086	Phenylacetic acid	12~33	0.220814
C07086	Phenylacetic acid	18~26	0.226481
C07086	Phenylacetic acid	25~27	0.240124
C07086	Phenylacetic acid	25~29	0.226754
C07086	Phenylacetic acid	26~34	0.279879
C07086	Phenylacetic acid	8~24	0.220217
C07098	2,4,6-trichlorophenol	10~27	0.221086
C07098	2,4,6-trichlorophenol	23~28	-0.273204
C07098	2,4,6-trichlorophenol	9~10	0.229293
C07153	Tramadol	1~22	0.245141
C07153	Tramadol	1~5	0.285924
C07153	Tramadol	1~8	0.310692
C07153	Tramadol	10~18	0.294677
C07153	Tramadol	10~24	0.282068
C07153	Tramadol	10~26	0.295831
C07153	Tramadol	10~31	0.231015
C07153	Tramadol	12~25	0.266299
C07153	Tramadol	13~26	0.243168
C07153	Tramadol	14~26	0.351623
C07153	Tramadol	14~34	0.257399
C07153	Tramadol	15~26	0.370262
C07153	Tramadol	18~24	0.217866
C07153	Tramadol	18~25	0.349398
C07153	Tramadol	18~26	0.328282
C07153	Tramadol	18~30	0.296188
C07153	Tramadol	18~34	0.273183
C07153	Tramadol	19~20	0.221548
C07153	Tramadol	19~21	0.293292
C07153	Tramadol	19~24	0.219293
C07153	Tramadol	19~25	0.289409
C07153	Tramadol	2~23	0.276795
C07153	Tramadol	2~24	0.406478
C07153	Tramadol	2~25	0.280677
C07153	Tramadol	2~26	0.280425
C07153	Tramadol	2~5	0.38189
C07153	Tramadol	20~26	0.251186
C07153	Tramadol	21~26	0.249633
C07153	Tramadol	23~25	0.241866
C07153	Tramadol	23~26	0.218127
C07153	Tramadol	24~25	0.254241
C07153	Tramadol	24~35	0.324054
C07153	Tramadol	25~28	0.242013
C07153	Tramadol	25~29	0.283154
C07153	Tramadol	26~28	0.245959
C07153	Tramadol	26~30	0.293774
C07153	Tramadol	26~31	0.393539
C07153	Tramadol	26~32	0.222955
C07153	Tramadol	26~33	0.297993
C07153	Tramadol	26~34	0.266949
C07153	Tramadol	26~35	0.300092
C07153	Tramadol	30~33	0.274758
C07153	Tramadol	4~23	0.282629
C07153	Tramadol	5~24	0.394391
C07153	Tramadol	5~6	0.307586
C07153	Tramadol	5~8	0.294215
C07153	Tramadol	6~10	0.24258
C07153	Tramadol	6~18	0.326917
C07153	Tramadol	6~19	0.255825
C07153	Tramadol	6~21	0.267117
C07153	Tramadol	6~24	0.290785
C07153	Tramadol	7~19	0.291319
C07153	Tramadol	7~31	0.241342
C07153	Tramadol	7~8	0.305739
C07153	Tramadol	8~18	0.347949
C07153	Tramadol	8~19	0.247555
C07153	Tramadol	8~20	0.233135
C07153	Tramadol	9~10	0.284833
C07153	Tramadol	9~24	0.27712
C07219	Zolpidem	1~5	-0.238172
C07219	Zolpidem	10~14	-0.225221
C07219	Zolpidem	13~28	-0.300995
C07219	Zolpidem	14~26	-0.263129
C07219	Zolpidem	14~34	-0.299421
C07219	Zolpidem	16~26	-0.216427
C07219	Zolpidem	18~32	-0.258637
C07219	Zolpidem	18~34	-0.237647
C07219	Zolpidem	19~24	-0.266783
C07219	Zolpidem	19~26	-0.306074
C07219	Zolpidem	2~24	-0.30161
C07219	Zolpidem	2~26	-0.277969
C07219	Zolpidem	2~5	-0.230301
C07219	Zolpidem	20~22	-0.250073
C07219	Zolpidem	20~24	-0.226461
C07219	Zolpidem	20~26	-0.228853
C07219	Zolpidem	22~27	-0.221422
C07219	Zolpidem	23~28	-0.250304
C07219	Zolpidem	25~26	-0.272512
C07219	Zolpidem	26~32	-0.216427
C07219	Zolpidem	26~35	-0.231267
C07219	Zolpidem	30~35	-0.266236
C07219	Zolpidem	5~24	-0.341129
C07219	Zolpidem	5~26	-0.28689
C07219	Zolpidem	6~26	-0.218169
C07219	Zolpidem	7~26	-0.303346
C07219	Zolpidem	7~29	-0.221086
C07219	Zolpidem	7~34	-0.229021
C07219	Zolpidem	7~9	-0.232841
C07219	Zolpidem	8~26	-0.235339
C07219	Zolpidem	9~26	-0.238487
C07240	Ritonavir	1~5	-0.230868
C07240	Ritonavir	1~7	-0.238151
C07240	Ritonavir	14~26	-0.218484
C07240	Ritonavir	18~25	-0.276584
C07240	Ritonavir	18~30	-0.296062
C07240	Ritonavir	18~34	-0.218211
C07240	Ritonavir	18~35	-0.242328
C07240	Ritonavir	19~20	-0.268503
C07240	Ritonavir	2~23	-0.342
C07240	Ritonavir	2~24	-0.276254
C07240	Ritonavir	2~26	-0.263339
C07240	Ritonavir	2~5	-0.228076
C07240	Ritonavir	23~25	-0.261282
C07240	Ritonavir	23~26	-0.232862
C07240	Ritonavir	23~28	-0.318312
C07240	Ritonavir	23~29	-0.239327
C07240	Ritonavir	26~30	-0.23091
C07240	Ritonavir	30~35	-0.281894
C07240	Ritonavir	6~8	-0.239411
C07240	Ritonavir	7~8	-0.227929
C07407	Propranolol	1~7	-0.247513
C07407	Propranolol	18~27	-0.27736
C07407	Propranolol	19~26	-0.242643
C07407	Propranolol	20~21	-0.271525
C07407	Propranolol	20~22	-0.260547
C07407	Propranolol	20~26	-0.252214
C07407	Propranolol	7~26	-0.243399
C07407	Propranolol	9~26	-0.221968
C07531	Prilocaine	10~21	-0.237523
C07531	Prilocaine	12~25	-0.236388
C07531	Prilocaine	18~30	-0.272994
C07531	Prilocaine	18~32	-0.286218
C07531	Prilocaine	19~21	-0.306032
C07531	Prilocaine	19~22	-0.231728
C07531	Prilocaine	19~24	-0.274895
C07531	Prilocaine	2~26	-0.274233
C07531	Prilocaine	2~5	-0.329961
C07531	Prilocaine	20~22	-0.255846
C07531	Prilocaine	20~26	-0.264053
C07531	Prilocaine	21~26	-0.248331
C07531	Prilocaine	23~26	-0.240985
C07531	Prilocaine	30~32	-0.304542
C07531	Prilocaine	6~18	-0.225998
C07531	Prilocaine	6~19	-0.226229
C07531	Prilocaine	6~8	-0.232421
C07531	Prilocaine	7~21	-0.233995
C07531	Prilocaine	7~25	-0.238739
C07531	Prilocaine	7~26	-0.222556
C07531	Prilocaine	8~20	-0.218882
C07531	Prilocaine	8~22	-0.217182
C07531	Prilocaine	8~23	-0.223437
C07531	Prilocaine	8~26	-0.219701
C07531	Prilocaine	8~9	-0.222766
C07534	17alpha-ethynylestradiol	1~5	-0.313967
C07534	17alpha-ethynylestradiol	1~7	-0.260044
C07534	17alpha-ethynylestradiol	10~26	-0.333466
C07534	17alpha-ethynylestradiol	15~26	-0.219302
C07534	17alpha-ethynylestradiol	19~26	-0.303472
C07534	17alpha-ethynylestradiol	2~23	-0.244303
C07534	17alpha-ethynylestradiol	2~5	-0.234016
C07534	17alpha-ethynylestradiol	20~22	-0.230784
C07534	17alpha-ethynylestradiol	20~26	-0.221401
C07534	17alpha-ethynylestradiol	23~24	-0.264247
C07534	17alpha-ethynylestradiol	23~26	-0.28011
C07534	17alpha-ethynylestradiol	23~28	-0.239914
C07534	17alpha-ethynylestradiol	23~29	-0.273435
C07534	17alpha-ethynylestradiol	25~26	-0.227027
C07534	17alpha-ethynylestradiol	30~33	-0.226061
C07534	17alpha-ethynylestradiol	5~19	-0.220583
C07534	17alpha-ethynylestradiol	5~26	-0.265984
C07534	17alpha-ethynylestradiol	5~28	-0.245078
C07534	17alpha-ethynylestradiol	5~8	-0.267096
C07534	17alpha-ethynylestradiol	6~26	-0.318312
C07534	17alpha-ethynylestradiol	6~8	-0.282125
C07534	17alpha-ethynylestradiol	9~19	-0.24724
C07661	Gatifloxacin	1~22	-0.224865
C07661	Gatifloxacin	1~5	-0.331997
C07661	Gatifloxacin	1~7	-0.302485
C07661	Gatifloxacin	1~8	-0.264368
C07661	Gatifloxacin	18~30	-0.217056
C07661	Gatifloxacin	19~22	-0.241719
C07661	Gatifloxacin	2~24	-0.244642
C07661	Gatifloxacin	2~5	-0.288128
C07661	Gatifloxacin	20~24	-0.267161
C07661	Gatifloxacin	22~27	-0.266844
C07661	Gatifloxacin	23~28	-0.31023
C07661	Gatifloxacin	30~35	-0.25509
C07661	Gatifloxacin	5~19	-0.241866
C07927	Carisoprodol	1~8	-0.27396
C07927	Carisoprodol	10~14	-0.256349
C07927	Carisoprodol	10~18	-0.261681
C07927	Carisoprodol	10~21	-0.30447
C07927	Carisoprodol	10~25	-0.215881
C07927	Carisoprodol	10~31	-0.271315
C07927	Carisoprodol	14~34	-0.257441
C07927	Carisoprodol	18~25	-0.358612
C07927	Carisoprodol	18~30	-0.25912
C07927	Carisoprodol	18~34	-0.223185
C07927	Carisoprodol	19~22	-0.220499
C07927	Carisoprodol	21~25	-0.281684
C07927	Carisoprodol	23~25	-0.23643
C07927	Carisoprodol	24~25	-0.285957
C07927	Carisoprodol	26~30	-0.231938
C07927	Carisoprodol	26~31	-0.267117
C07927	Carisoprodol	30~35	-0.219008
C07927	Carisoprodol	6~10	-0.224718
C07927	Carisoprodol	6~19	-0.241992
C07927	Carisoprodol	6~8	-0.225431
C07927	Carisoprodol	7~18	-0.277906
C07927	Carisoprodol	7~19	-0.265165
C07927	Carisoprodol	7~25	-0.3011
C07927	Carisoprodol	7~30	-0.266844
C07927	Carisoprodol	7~34	-0.221989
C07927	Carisoprodol	7~35	-0.24151
C07927	Carisoprodol	8~10	-0.266026
C07927	Carisoprodol	8~21	-0.275891
C07927	Carisoprodol	8~25	-0.289702
C08269	Betonicine	1~22	-0.302695
C08269	Betonicine	1~7	-0.316234
C08269	Betonicine	10~22	-0.220016
C08269	Betonicine	11~17	0.264787
C08269	Betonicine	11~33	0.259162
C08269	Betonicine	12~25	-0.257126
C08269	Betonicine	18~26	-0.217035
C08269	Betonicine	18~27	-0.25996
C08269	Betonicine	19~21	-0.249696
C08269	Betonicine	19~22	-0.24004
C08269	Betonicine	21~25	-0.26357
C08269	Betonicine	21~28	-0.246169
C08269	Betonicine	22~25	-0.259288
C08269	Betonicine	23~24	-0.283306
C08269	Betonicine	6~19	-0.301289
C08269	Betonicine	6~22	-0.267411
C08269	Betonicine	6~23	-0.236094
C08269	Betonicine	6~7	-0.250976
C08269	Betonicine	6~8	-0.234982
C08269	Betonicine	6~9	-0.234919
C08269	Betonicine	7~19	-0.345535
C08269	Betonicine	7~21	-0.235255
C08269	Betonicine	8~21	-0.258511
C08269	Betonicine	8~22	-0.293837
C08269	Betonicine	8~23	-0.268083
C08269	Betonicine	8~25	-0.294131
C08269	Betonicine	9~25	-0.275618
C08272	Kinetin	1~5	-0.266928
C08272	Kinetin	1~7	-0.291612
C08272	Kinetin	1~8	-0.278935
C08272	Kinetin	18~34	-0.223542
C08272	Kinetin	2~23	-0.229631
C08272	Kinetin	2~5	-0.218673
C08272	Kinetin	21~28	-0.291843
C08272	Kinetin	23~28	-0.222283
C08272	Kinetin	5~19	-0.238655
C08272	Kinetin	6~34	-0.223878
C08272	Kinetin	7~34	-0.232694
C08272	Kinetin	7~35	-0.262457
C08278	Suberic acid	25~29	0.228538
C08323	Nervonic acid	1~22	-0.278683
C08323	Nervonic acid	1~5	-0.373074
C08323	Nervonic acid	1~7	-0.258532
C08323	Nervonic acid	1~8	-0.291549
C08323	Nervonic acid	10~14	-0.220226
C08323	Nervonic acid	10~18	-0.250451
C08323	Nervonic acid	10~19	-0.224613
C08323	Nervonic acid	10~22	-0.226397
C08323	Nervonic acid	10~24	-0.286644
C08323	Nervonic acid	10~26	-0.285273
C08323	Nervonic acid	10~27	-0.291696
C08323	Nervonic acid	10~31	-0.279501
C08323	Nervonic acid	12~24	-0.246265
C08323	Nervonic acid	12~25	-0.234226
C08323	Nervonic acid	13~28	-0.28519
C08323	Nervonic acid	18~24	-0.296914
C08323	Nervonic acid	2~24	-0.237506
C08323	Nervonic acid	2~5	-0.311574
C08323	Nervonic acid	22~24	-0.260035
C08323	Nervonic acid	24~35	-0.234343
C08323	Nervonic acid	26~35	-0.230952
C08323	Nervonic acid	27~28	-0.303598
C08323	Nervonic acid	5~24	-0.258355
C08323	Nervonic acid	5~25	-0.25381
C08323	Nervonic acid	5~28	-0.270266
C08323	Nervonic acid	6~24	-0.21881
C08323	Nervonic acid	7~29	-0.258406
C08323	Nervonic acid	7~31	-0.238865
C08323	Nervonic acid	8~19	-0.223038
C08323	Nervonic acid	8~9	-0.232253
C08323	Nervonic acid	9~24	-0.274455
C08325	Trachelanthine	11~33	0.248583
C08325	Trachelanthine	4~23	0.232589
C08588	Trans-crocetin	1~7	-0.28689
C08588	Trans-crocetin	10~14	-0.282356
C08588	Trans-crocetin	13~28	-0.245435
C08588	Trans-crocetin	14~34	-0.257588
C08588	Trans-crocetin	2~5	-0.219113
C08588	Trans-crocetin	21~25	-0.226838
C08588	Trans-crocetin	30~32	-0.326833
C08588	Trans-crocetin	30~35	-0.233051
C08588	Trans-crocetin	5~32	-0.26187
C08588	Trans-crocetin	6~34	-0.281243
C08588	Trans-crocetin	6~8	-0.24067
C08588	Trans-crocetin	9~29	-0.240376
C08617	Asiatic acid	1~22	-0.238151
C08617	Asiatic acid	12~25	-0.270182
C08633	Pristimerin	1~5	-0.228433
C08633	Pristimerin	1~7	-0.268566
C08633	Pristimerin	1~8	-0.224697
C08633	Pristimerin	18~30	-0.237165
C08633	Pristimerin	19~22	-0.246694
C08633	Pristimerin	2~5	-0.311112
C08633	Pristimerin	22~27	-0.295831
C08633	Pristimerin	23~28	-0.243357
C08633	Pristimerin	30~35	-0.247051
C08633	Pristimerin	5~19	-0.256685
C08841	Withaferin a	10~14	-0.306893
C08841	Withaferin a	10~18	-0.221317
C08841	Withaferin a	10~25	-0.225704
C08841	Withaferin a	10~26	-0.254712
C08841	Withaferin a	10~27	-0.276206
C08841	Withaferin a	10~31	-0.284539
C08841	Withaferin a	14~26	-0.219869
C08841	Withaferin a	14~34	-0.250094
C08841	Withaferin a	16~35	-0.224319
C08841	Withaferin a	18~25	-0.321145
C08841	Withaferin a	18~30	-0.226208
C08841	Withaferin a	18~32	-0.278326
C08841	Withaferin a	18~35	-0.228328
C08841	Withaferin a	19~26	-0.264913
C08841	Withaferin a	2~24	-0.258034
C08841	Withaferin a	23~25	-0.218547
C08841	Withaferin a	23~28	-0.219134
C08841	Withaferin a	24~25	-0.322973
C08841	Withaferin a	25~26	-0.333823
C08841	Withaferin a	25~27	-0.225179
C08841	Withaferin a	26~31	-0.270203
C08841	Withaferin a	30~35	-0.272218
C08841	Withaferin a	5~26	-0.25425
C08841	Withaferin a	5~7	-0.289199
C08841	Withaferin a	6~26	-0.235297
C08841	Withaferin a	7~10	-0.256224
C08841	Withaferin a	7~18	-0.237857
C08841	Withaferin a	7~25	-0.325028
C08841	Withaferin a	7~26	-0.240586
C08841	Withaferin a	7~29	-0.240061
C08841	Withaferin a	7~34	-0.294572
C08841	Withaferin a	7~35	-0.287247
C08841	Withaferin a	7~9	-0.276122
C08841	Withaferin a	8~10	-0.274023
C08841	Withaferin a	8~25	-0.2324
C08841	Withaferin a	9~26	-0.238424
C08942	Echinocystic acid	1~22	-0.230784
C08942	Echinocystic acid	1~7	-0.282293
C08942	Echinocystic acid	12~25	-0.290185
C08942	Echinocystic acid	13~28	-0.23091
C08942	Echinocystic acid	16~26	-0.217917
C08942	Echinocystic acid	16~35	-0.239914
C08942	Echinocystic acid	2~23	-0.293608
C08942	Echinocystic acid	20~22	-0.242454
C08942	Echinocystic acid	21~30	-0.306725
C08942	Echinocystic acid	23~25	-0.300344
C08942	Echinocystic acid	23~28	-0.285211
C08942	Echinocystic acid	23~29	-0.237081
C08942	Echinocystic acid	24~25	-0.341969
C08942	Echinocystic acid	24~35	-0.235823
C08942	Echinocystic acid	26~30	-0.227299
C08942	Echinocystic acid	30~35	-0.220709
C08942	Echinocystic acid	5~19	-0.245938
C08942	Echinocystic acid	5~7	-0.265879
C08942	Echinocystic acid	6~23	-0.337811
C08942	Echinocystic acid	6~26	-0.246946
C08942	Echinocystic acid	6~7	-0.241908
C08942	Echinocystic acid	6~8	-0.299903
C08942	Echinocystic acid	7~10	-0.224235
C08942	Echinocystic acid	7~30	-0.219764
C08942	Echinocystic acid	7~8	-0.238907
C08942	Echinocystic acid	8~23	-0.274128
C09240	Sempervirine	1~5	-0.34839
C09240	Sempervirine	1~7	-0.355086
C09240	Sempervirine	10~14	-0.243525
C09240	Sempervirine	10~19	-0.225221
C09240	Sempervirine	19~22	-0.216175
C09240	Sempervirine	2~25	-0.318123
C09240	Sempervirine	2~5	-0.276542
C09240	Sempervirine	5~19	-0.238172
C09240	Sempervirine	5~28	-0.248793
C09240	Sempervirine	6~19	-0.247471
C09240	Sempervirine	6~7	-0.216616
C09240	Sempervirine	9~25	-0.256706
C09251	Vincamine	1~7	-0.241531
C09251	Vincamine	10~21	-0.304575
C09251	Vincamine	14~26	-0.262835
C09251	Vincamine	14~34	-0.27121
C09251	Vincamine	16~26	-0.27226
C09251	Vincamine	18~27	-0.221653
C09251	Vincamine	18~34	-0.241006
C09251	Vincamine	2~25	-0.280887
C09251	Vincamine	21~25	-0.299903
C09251	Vincamine	21~26	-0.292956
C09251	Vincamine	23~25	-0.245351
C09251	Vincamine	23~26	-0.288065
C09251	Vincamine	23~28	-0.256895
C09251	Vincamine	30~35	-0.233156
C09251	Vincamine	7~19	-0.217917
C09251	Vincamine	7~21	-0.263801
C09251	Vincamine	7~8	-0.22285
C09264	Esculin	1~22	0.251417
C09264	Esculin	1~5	0.394547
C09264	Esculin	1~7	0.221653
C09264	Esculin	10~19	0.267243
C09264	Esculin	12~25	0.23219
C09264	Esculin	14~26	0.302212
C09264	Esculin	15~26	0.337139
C09264	Esculin	18~35	0.249633
C09264	Esculin	2~24	0.23782
C09264	Esculin	2~26	0.247513
C09264	Esculin	2~5	0.370304
C09264	Esculin	24~35	0.249162
C09264	Esculin	25~26	0.233324
C09264	Esculin	26~31	0.243756
C09264	Esculin	26~32	0.237857
C09264	Esculin	26~33	0.297007
C09264	Esculin	26~35	0.339259
C09264	Esculin	27~28	0.280824
C09264	Esculin	30~35	0.253705
C09264	Esculin	4~23	0.221233
C09264	Esculin	5~19	0.228433
C09264	Esculin	5~24	0.272041
C09264	Esculin	5~25	0.220709
C09264	Esculin	5~28	0.247828
C09538	Artemisinin	1~5	-0.256937
C09538	Artemisinin	1~7	-0.242118
C09538	Artemisinin	1~8	-0.221527
C09538	Artemisinin	14~34	-0.289241
C09538	Artemisinin	2~24	-0.24693
C09538	Artemisinin	2~5	-0.244784
C09538	Artemisinin	20~22	-0.223038
C09538	Artemisinin	23~28	-0.22392
C09538	Artemisinin	30~32	-0.218043
C09538	Artemisinin	30~35	-0.22965
C09538	Artemisinin	6~34	-0.216175
C10173	Swainsonine	18~24	-0.248018
C10541	Wedelolactone	1~5	0.309727
C10541	Wedelolactone	1~8	0.217245
C10541	Wedelolactone	10~26	0.220079
C10541	Wedelolactone	11~33	-0.302212
C10541	Wedelolactone	12~24	0.247598
C10541	Wedelolactone	15~26	0.293585
C10541	Wedelolactone	19~26	0.240523
C10541	Wedelolactone	20~26	0.247995
C10541	Wedelolactone	22~24	0.238131
C10541	Wedelolactone	25~29	0.221107
C10541	Wedelolactone	26~32	0.215944
C10541	Wedelolactone	26~33	0.268377
C10541	Wedelolactone	26~35	0.318836
C10541	Wedelolactone	5~25	0.281306
C10541	Wedelolactone	5~26	0.262751
C10541	Wedelolactone	5~29	0.229021
C10541	Wedelolactone	5~6	0.245351
C10541	Wedelolactone	5~9	0.227719
C10541	Wedelolactone	6~18	0.219365
C10541	Wedelolactone	6~26	0.251753
C10541	Wedelolactone	8~18	0.265648
C10541	Wedelolactone	9~24	0.24468
C10719	Nordihydroguaiaretic acid	1~5	-0.35093
C10719	Nordihydroguaiaretic acid	1~7	-0.237815
C10719	Nordihydroguaiaretic acid	1~8	-0.259792
C10719	Nordihydroguaiaretic acid	10~21	-0.250925
C10719	Nordihydroguaiaretic acid	19~22	-0.256203
C10719	Nordihydroguaiaretic acid	2~5	-0.330255
C10719	Nordihydroguaiaretic acid	23~28	-0.297196
C10719	Nordihydroguaiaretic acid	30~35	-0.227509
C10719	Nordihydroguaiaretic acid	5~19	-0.253558
C10719	Nordihydroguaiaretic acid	6~8	-0.235444
C10719	Nordihydroguaiaretic acid	8~20	-0.219071
C10719	Nordihydroguaiaretic acid	8~21	-0.227069
C10744	Vasicinone	1~8	-0.242286
C10744	Vasicinone	23~28	-0.322363
C10744	Vasicinone	23~29	-0.294971
C10744	Vasicinone	7~26	-0.225599
C10847	Benzoylecgonine	1~22	-0.25127
C10847	Benzoylecgonine	1~5	-0.259897
C10847	Benzoylecgonine	1~7	-0.351287
C10847	Benzoylecgonine	1~8	-0.246526
C10847	Benzoylecgonine	18~27	-0.272323
C10847	Benzoylecgonine	18~32	-0.245959
C10847	Benzoylecgonine	18~35	-0.23473
C10847	Benzoylecgonine	19~22	-0.249402
C10847	Benzoylecgonine	20~21	-0.216993
C10847	Benzoylecgonine	20~22	-0.301415
C10847	Benzoylecgonine	20~24	-0.223417
C10847	Benzoylecgonine	21~22	-0.238508
C10847	Benzoylecgonine	21~31	-0.239935
C10847	Benzoylecgonine	23~24	-0.293823
C10847	Benzoylecgonine	23~26	-0.235255
C10847	Benzoylecgonine	30~35	-0.259603
C10847	Benzoylecgonine	5~19	-0.237878
C10847	Benzoylecgonine	5~8	-0.280656
C10847	Benzoylecgonine	6~18	-0.227404
C10847	Benzoylecgonine	6~19	-0.256517
C10847	Benzoylecgonine	6~22	-0.25826
C10847	Benzoylecgonine	6~23	-0.227887
C10847	Benzoylecgonine	6~8	-0.28286
C10847	Benzoylecgonine	7~21	-0.246484
C10847	Benzoylecgonine	7~8	-0.220835
C10847	Benzoylecgonine	8~19	-0.247156
C10847	Benzoylecgonine	8~20	-0.23473
C10847	Benzoylecgonine	8~22	-0.268712
C10847	Benzoylecgonine	8~23	-0.223353
C10847	Benzoylecgonine	8~25	-0.224634
C10847	Benzoylecgonine	8~26	-0.219323
C10847	Benzoylecgonine	8~35	-0.22709
C10847	Benzoylecgonine	9~25	-0.307502
C10854	Convolvamine	1~5	-0.27121
C10854	Convolvamine	1~7	-0.288149
C10854	Convolvamine	10~14	-0.271021
C10854	Convolvamine	19~20	-0.216658
C10854	Convolvamine	2~24	-0.247644
C10854	Convolvamine	20~24	-0.249046
C10854	Convolvamine	30~35	-0.260296
C10854	Convolvamine	7~26	-0.263696
C11016	Diphenylamine	1~5	-0.26506
C11016	Diphenylamine	10~14	-0.2871
C11016	Diphenylamine	10~31	-0.223731
C11016	Diphenylamine	14~34	-0.260988
C11016	Diphenylamine	18~25	-0.252445
C11016	Diphenylamine	18~30	-0.216007
C11016	Diphenylamine	2~24	-0.266451
C11016	Diphenylamine	2~5	-0.2464
C11016	Diphenylamine	24~25	-0.228864
C11016	Diphenylamine	26~31	-0.234541
C11016	Diphenylamine	27~28	-0.2324
C11016	Diphenylamine	30~35	-0.265816
C11016	Diphenylamine	8~10	-0.226187
C11129	Isatin	11~32	0.250787
C11129	Isatin	11~33	0.248814
C11129	Isatin	25~29	0.314407
C11129	Isatin	26~29	0.22222
C11129	Isatin	26~34	0.22497
C11129	Isatin	5~25	0.253831
C11284	Indole-3-butyric acid	1~7	-0.23876
C11284	Indole-3-butyric acid	2~25	-0.227446
C11284	Indole-3-butyric acid	23~24	-0.369178
C11284	Indole-3-butyric acid	6~9	-0.224676
C11284	Indole-3-butyric acid	7~21	-0.225221
C11284	Indole-3-butyric acid	8~25	-0.235674
C11372	Raltitrexed	1~22	0.299337
C11372	Raltitrexed	1~8	0.239348
C11372	Raltitrexed	12~33	-0.230469
C11372	Raltitrexed	15~26	0.237941
C11372	Raltitrexed	16~26	0.245015
C11372	Raltitrexed	18~34	0.233722
C11372	Raltitrexed	19~24	0.227532
C11372	Raltitrexed	2~23	0.243683
C11372	Raltitrexed	2~24	0.22382
C11372	Raltitrexed	21~24	0.242459
C11372	Raltitrexed	22~24	0.366338
C11372	Raltitrexed	23~24	0.266493
C11372	Raltitrexed	24~35	0.227343
C11372	Raltitrexed	26~35	0.235632
C11372	Raltitrexed	5~19	0.249591
C11372	Raltitrexed	5~26	0.219008
C11372	Raltitrexed	6~26	0.246757
C11372	Raltitrexed	8~24	0.275347
C11372	Raltitrexed	9~24	0.277719
C11379	Cinchonidine	1~5	-0.257777
C11379	Cinchonidine	1~7	-0.286701
C11379	Cinchonidine	14~34	-0.215944
C11379	Cinchonidine	2~5	-0.222199
C11379	Cinchonidine	23~29	-0.220688
C11379	Cinchonidine	6~19	-0.231099
C11379	Cinchonidine	8~19	-0.256391
C11700	10-deacetylbaccatin iii	10~14	-0.276458
C11700	10-deacetylbaccatin iii	14~26	-0.246505
C11700	10-deacetylbaccatin iii	16~35	-0.283384
C11700	10-deacetylbaccatin iii	18~25	-0.280677
C11700	10-deacetylbaccatin iii	18~30	-0.236745
C11700	10-deacetylbaccatin iii	18~32	-0.222115
C11700	10-deacetylbaccatin iii	18~35	-0.231518
C11700	10-deacetylbaccatin iii	19~26	-0.324336
C11700	10-deacetylbaccatin iii	2~24	-0.251086
C11700	10-deacetylbaccatin iii	2~26	-0.230301
C11700	10-deacetylbaccatin iii	25~26	-0.233785
C11700	10-deacetylbaccatin iii	26~31	-0.225683
C11700	10-deacetylbaccatin iii	30~35	-0.244196
C11700	10-deacetylbaccatin iii	5~26	-0.244637
C11700	10-deacetylbaccatin iii	6~10	-0.226397
C11700	10-deacetylbaccatin iii	7~25	-0.219995
C11700	10-deacetylbaccatin iii	7~35	-0.227425
C11700	10-deacetylbaccatin iii	8~10	-0.23324
C12816	Proscillaridin a	14~34	-0.267474
C12816	Proscillaridin a	19~20	-0.235108
C12816	Proscillaridin a	19~24	-0.242655
C12816	Proscillaridin a	19~26	-0.273897
C12816	Proscillaridin a	2~24	-0.297622
C12816	Proscillaridin a	22~27	-0.234604
C12816	Proscillaridin a	23~25	-0.230679
C12816	Proscillaridin a	23~28	-0.27904
C12816	Proscillaridin a	30~35	-0.254376
C12816	Proscillaridin a	5~26	-0.216112
C12816	Proscillaridin a	6~23	-0.232736
C12816	Proscillaridin a	6~7	-0.280593
C12816	Proscillaridin a	7~26	-0.25255
C12816	Proscillaridin a	7~29	-0.240103
C12816	Proscillaridin a	7~34	-0.262227
C12816	Proscillaridin a	7~35	-0.231686
C12816	Proscillaridin a	7~8	-0.237396
C12816	Proscillaridin a	8~10	-0.229797
C12816	Proscillaridin a	8~21	-0.232127
C12816	Proscillaridin a	8~23	-0.261114
C12859	.beta.-estradiol 17-valerate	1~22	0.243504
C12859	.beta.-estradiol 17-valerate	1~5	0.293942
C12859	.beta.-estradiol 17-valerate	1~8	0.224865
C12859	.beta.-estradiol 17-valerate	10~19	0.229503
C12859	.beta.-estradiol 17-valerate	10~21	0.307892
C12859	.beta.-estradiol 17-valerate	10~24	0.29143
C12859	.beta.-estradiol 17-valerate	11~17	-0.217077
C12859	.beta.-estradiol 17-valerate	11~32	-0.238739
C12859	.beta.-estradiol 17-valerate	11~33	-0.318647
C12859	.beta.-estradiol 17-valerate	11~34	-0.316045
C12859	.beta.-estradiol 17-valerate	12~33	-0.222598
C12859	.beta.-estradiol 17-valerate	13~28	0.222472
C12859	.beta.-estradiol 17-valerate	14~26	0.222409
C12859	.beta.-estradiol 17-valerate	16~26	0.263339
C12859	.beta.-estradiol 17-valerate	16~35	0.289744
C12859	.beta.-estradiol 17-valerate	18~30	0.22562
C12859	.beta.-estradiol 17-valerate	18~34	0.228958
C12859	.beta.-estradiol 17-valerate	18~35	0.244994
C12859	.beta.-estradiol 17-valerate	19~24	0.298184
C12859	.beta.-estradiol 17-valerate	2~23	0.296778
C12859	.beta.-estradiol 17-valerate	2~24	0.292752
C12859	.beta.-estradiol 17-valerate	2~5	0.32782
C12859	.beta.-estradiol 17-valerate	20~24	0.251439
C12859	.beta.-estradiol 17-valerate	21~24	0.274574
C12859	.beta.-estradiol 17-valerate	22~23	0.37192
C12859	.beta.-estradiol 17-valerate	22~24	0.398264
C12859	.beta.-estradiol 17-valerate	23~24	0.235364
C12859	.beta.-estradiol 17-valerate	23~28	0.274086
C12859	.beta.-estradiol 17-valerate	24~25	0.218149
C12859	.beta.-estradiol 17-valerate	24~35	0.303998
C12859	.beta.-estradiol 17-valerate	26~30	0.295076
C12859	.beta.-estradiol 17-valerate	30~35	0.271273
C12859	.beta.-estradiol 17-valerate	4~23	0.22434
C12859	.beta.-estradiol 17-valerate	5~10	0.218631
C12859	.beta.-estradiol 17-valerate	5~19	0.355485
C12859	.beta.-estradiol 17-valerate	5~24	0.268441
C12859	.beta.-estradiol 17-valerate	5~25	0.222052
C12859	.beta.-estradiol 17-valerate	5~28	0.234541
C12859	.beta.-estradiol 17-valerate	5~6	0.268314
C12859	.beta.-estradiol 17-valerate	5~7	0.225473
C12859	.beta.-estradiol 17-valerate	5~8	0.298203
C12859	.beta.-estradiol 17-valerate	6~10	0.320075
C12859	.beta.-estradiol 17-valerate	6~18	0.281747
C12859	.beta.-estradiol 17-valerate	6~24	0.279734
C12859	.beta.-estradiol 17-valerate	6~26	0.263087
C12859	.beta.-estradiol 17-valerate	6~8	0.272826
C12859	.beta.-estradiol 17-valerate	7~19	0.21756
C12859	.beta.-estradiol 17-valerate	7~29	0.231455
C12859	.beta.-estradiol 17-valerate	8~18	0.216637
C12859	.beta.-estradiol 17-valerate	8~19	0.300386
C12859	.beta.-estradiol 17-valerate	8~21	0.277654
C12859	.beta.-estradiol 17-valerate	9~24	0.317558
C14269	(5.alpha.)-androstane-3,11,17-trione	10~26	0.285567
C14269	(5.alpha.)-androstane-3,11,17-trione	12~24	0.227059
C14269	(5.alpha.)-androstane-3,11,17-trione	14~26	0.250577
C14269	(5.alpha.)-androstane-3,11,17-trione	14~31	0.223815
C14269	(5.alpha.)-androstane-3,11,17-trione	15~26	0.237228
C14269	(5.alpha.)-androstane-3,11,17-trione	21~31	0.249696
C14269	(5.alpha.)-androstane-3,11,17-trione	22~24	0.256088
C14269	(5.alpha.)-androstane-3,11,17-trione	24~25	0.320444
C14269	(5.alpha.)-androstane-3,11,17-trione	24~35	0.296935
C14269	(5.alpha.)-androstane-3,11,17-trione	25~29	0.365896
C14269	(5.alpha.)-androstane-3,11,17-trione	26~29	0.274338
C14269	(5.alpha.)-androstane-3,11,17-trione	26~30	0.255258
C14269	(5.alpha.)-androstane-3,11,17-trione	26~31	0.26145
C14269	(5.alpha.)-androstane-3,11,17-trione	26~32	0.249297
C14269	(5.alpha.)-androstane-3,11,17-trione	26~33	0.267999
C14269	(5.alpha.)-androstane-3,11,17-trione	26~34	0.301667
C14269	(5.alpha.)-androstane-3,11,17-trione	26~35	0.283195
C14269	(5.alpha.)-androstane-3,11,17-trione	6~24	0.239422
C14269	(5.alpha.)-androstane-3,11,17-trione	7~31	0.30492
C14269	(5.alpha.)-androstane-3,11,17-trione	8~18	0.244133
C14269	(5.alpha.)-androstane-3,11,17-trione	8~24	0.26885
C14269	(5.alpha.)-androstane-3,11,17-trione	9~24	0.251827
C14457	Simetryn	14~26	-0.227929
C14457	Simetryn	2~23	-0.220626
C14457	Simetryn	26~33	-0.246568
C14457	Simetryn	26~34	-0.239411
C14457	Simetryn	6~34	-0.223983
C14457	Simetryn	7~30	-0.247974
C14457	Simetryn	9~25	-0.248352
C14485	Estra-1,3,5(10),7-tetraene-3,17.beta.-diol	10~26	-0.250262
C14485	Estra-1,3,5(10),7-tetraene-3,17.beta.-diol	2~5	-0.286365
C14485	Estra-1,3,5(10),7-tetraene-3,17.beta.-diol	27~28	-0.236682
C14485	Estra-1,3,5(10),7-tetraene-3,17.beta.-diol	30~35	-0.232694
C14485	Estra-1,3,5(10),7-tetraene-3,17.beta.-diol	5~24	-0.237029
C14516	Kojic acid	10~24	0.243824
C14516	Kojic acid	11~34	-0.253705
C14516	Kojic acid	11~35	-0.234709
C14516	Kojic acid	16~26	0.223731
C14516	Kojic acid	5~8	0.24745
C14751	.beta.-zearalenol	1~22	-0.217791
C14751	.beta.-zearalenol	1~5	-0.321502
C14751	.beta.-zearalenol	1~7	-0.261828
C14751	.beta.-zearalenol	10~14	-0.316884
C14751	.beta.-zearalenol	10~31	-0.221506
C14751	.beta.-zearalenol	14~26	-0.247765
C14751	.beta.-zearalenol	14~34	-0.257336
C14751	.beta.-zearalenol	18~25	-0.249318
C14751	.beta.-zearalenol	18~27	-0.252781
C14751	.beta.-zearalenol	18~30	-0.289807
C14751	.beta.-zearalenol	18~32	-0.253642
C14751	.beta.-zearalenol	18~34	-0.249465
C14751	.beta.-zearalenol	18~35	-0.265186
C14751	.beta.-zearalenol	19~20	-0.234856
C14751	.beta.-zearalenol	2~23	-0.219461
C14751	.beta.-zearalenol	2~24	-0.292962
C14751	.beta.-zearalenol	2~25	-0.242223
C14751	.beta.-zearalenol	2~5	-0.293963
C14751	.beta.-zearalenol	20~24	-0.234364
C14751	.beta.-zearalenol	22~27	-0.225914
C14751	.beta.-zearalenol	27~28	-0.233806
C14751	.beta.-zearalenol	3~17	-0.229293
C14751	.beta.-zearalenol	30~35	-0.316485
C14751	.beta.-zearalenol	5~19	-0.249759
C14751	.beta.-zearalenol	5~7	-0.264682
C14751	.beta.-zearalenol	6~34	-0.233135
C14751	.beta.-zearalenol	6~7	-0.237794
C14751	.beta.-zearalenol	7~29	-0.224886
C14751	.beta.-zearalenol	7~8	-0.235045
C14751	.beta.-zearalenol	8~25	-0.217056
C14751	.beta.-zearalenol	8~35	-0.217203
[truncated: 468 more rows]

## Sheet: Supplementary Table 10
Supplementary Table 10. Detailed information of associations between gut microbiota of NA-related and brain functional connectivity (p < 0.05)
Species	Channel Name	Spearman correlation coefficient
Acinetobacter harbinensis	1~22	-0.390709
Acinetobacter harbinensis	1~7	-0.30825
Acinetobacter harbinensis	1~8	-0.28611
Acinetobacter harbinensis	10~22	-0.329697
Acinetobacter harbinensis	10~24	-0.427645
Acinetobacter harbinensis	10~26	-0.390339
Acinetobacter harbinensis	10~27	-0.250011
Acinetobacter harbinensis	12~24	-0.391448
Acinetobacter harbinensis	12~33	-0.371481
Acinetobacter harbinensis	13~26	-0.315045
Acinetobacter harbinensis	13~28	-0.258377
Acinetobacter harbinensis	14~26	-0.297989
Acinetobacter harbinensis	14~34	-0.255234
Acinetobacter harbinensis	15~26	-0.474785
Acinetobacter harbinensis	16~26	-0.332193
Acinetobacter harbinensis	18~25	-0.356459
Acinetobacter harbinensis	18~26	-0.379061
Acinetobacter harbinensis	18~27	-0.408365
Acinetobacter harbinensis	18~30	-0.290686
Acinetobacter harbinensis	18~32	-0.252368
Acinetobacter harbinensis	18~34	-0.329604
Acinetobacter harbinensis	18~35	-0.286896
Acinetobacter harbinensis	19~21	-0.340143
Acinetobacter harbinensis	19~22	-0.314074
Acinetobacter harbinensis	19~24	-0.432308
Acinetobacter harbinensis	19~25	-0.364779
Acinetobacter harbinensis	19~26	-0.361312
Acinetobacter harbinensis	2~23	-0.320341
Acinetobacter harbinensis	2~24	-0.321797
Acinetobacter harbinensis	2~26	-0.296186
Acinetobacter harbinensis	20~24	-0.325491
Acinetobacter harbinensis	21~24	-0.279943
Acinetobacter harbinensis	21~25	-0.297018
Acinetobacter harbinensis	21~26	-0.408643
Acinetobacter harbinensis	21~28	-0.297943
Acinetobacter harbinensis	22~23	-0.347399
Acinetobacter harbinensis	22~24	-0.42764
Acinetobacter harbinensis	22~26	-0.278668
Acinetobacter harbinensis	23~24	-0.312159
Acinetobacter harbinensis	23~29	-0.28403
Acinetobacter harbinensis	24~25	-0.392095
Acinetobacter harbinensis	24~35	-0.310746
Acinetobacter harbinensis	25~26	-0.426392
Acinetobacter harbinensis	25~27	-0.408596
Acinetobacter harbinensis	25~28	-0.397503
Acinetobacter harbinensis	25~29	-0.42556
Acinetobacter harbinensis	26~28	-0.486341
Acinetobacter harbinensis	26~29	-0.483983
Acinetobacter harbinensis	26~30	-0.473861
Acinetobacter harbinensis	26~31	-0.34971
Acinetobacter harbinensis	26~32	-0.367321
Acinetobacter harbinensis	26~33	-0.428425
Acinetobacter harbinensis	26~34	-0.358308
Acinetobacter harbinensis	26~35	-0.487311
Acinetobacter harbinensis	27~28	-0.504875
Acinetobacter harbinensis	30~32	-0.260919
Acinetobacter harbinensis	30~33	-0.301363
Acinetobacter harbinensis	30~35	-0.28477
Acinetobacter harbinensis	32~33	-0.322902
Acinetobacter harbinensis	5~24	-0.452368
Acinetobacter harbinensis	5~25	-0.364409
Acinetobacter harbinensis	5~26	-0.396255
Acinetobacter harbinensis	5~28	-0.274139
Acinetobacter harbinensis	5~7	-0.412294
Acinetobacter harbinensis	5~9	-0.406748
Acinetobacter harbinensis	6~10	-0.304645
Acinetobacter harbinensis	6~18	-0.273122
Acinetobacter harbinensis	6~21	-0.368153
Acinetobacter harbinensis	6~22	-0.253293
Acinetobacter harbinensis	6~23	-0.281442
Acinetobacter harbinensis	6~24	-0.424081
Acinetobacter harbinensis	6~26	-0.379431
Acinetobacter harbinensis	6~7	-0.329882
Acinetobacter harbinensis	6~9	-0.373977
Acinetobacter harbinensis	7~10	-0.256944
Acinetobacter harbinensis	7~18	-0.266004
Acinetobacter harbinensis	7~19	-0.392142
Acinetobacter harbinensis	7~21	-0.291241
Acinetobacter harbinensis	7~24	-0.400277
Acinetobacter harbinensis	7~25	-0.315137
Acinetobacter harbinensis	7~26	-0.313149
Acinetobacter harbinensis	7~29	-0.333441
Acinetobacter harbinensis	7~30	-0.28477
Acinetobacter harbinensis	7~31	-0.252553
Acinetobacter harbinensis	7~34	-0.314629
Acinetobacter harbinensis	7~35	-0.304275
Acinetobacter harbinensis	7~8	-0.254125
Acinetobacter harbinensis	7~9	-0.353824
Acinetobacter harbinensis	8~10	-0.340235
Acinetobacter harbinensis	8~18	-0.285694
Acinetobacter harbinensis	8~19	-0.275525
Acinetobacter harbinensis	8~21	-0.341576
Acinetobacter harbinensis	8~24	-0.302103
Acinetobacter harbinensis	8~25	-0.294661
Acinetobacter harbinensis	8~26	-0.345643
Acinetobacter harbinensis	8~35	-0.352068
Acinetobacter harbinensis	8~9	-0.407487
Acinetobacter harbinensis	9~10	-0.263184
Acinetobacter harbinensis	9~19	-0.327293
Acinetobacter harbinensis	9~22	-0.271227
Acinetobacter harbinensis	9~24	-0.436607
Acinetobacter harbinensis	9~26	-0.328449
Acinetobacter harbinensis	9~27	-0.279269
Acinetobacter harbinensis	9~28	-0.370187
Akkermansia sp. CAG344	11~33	0.368674
Akkermansia muciniphila	12~25	-0.335897
Akkermansia muciniphila	20~22	-0.247711
Akkermansia muciniphila	22~27	-0.28315
Akkermansia muciniphila	23~28	-0.259936
Akkermansia sp CAG344	2~23	-0.394142
Akkermansia sp CAG344	2~5	-0.247447
Akkermansia sp CAG344	23~24	-0.304423
Akkermansia sp CAG344	23~28	-0.301259
Akkermansia sp CAG344	23~29	-0.250469
Akkermansia sp CAG344	26~35	-0.261782
Akkermansia sp CAG344	6~26	-0.324021
Akkermansia sp CAG344	9~25	0.247401
Alistipes ihumii	1~5	-0.385394
Alistipes ihumii	1~7	-0.332463
Alistipes ihumii	1~8	-0.273581
Alistipes ihumii	10~14	-0.255723
Alistipes ihumii	10~19	-0.275275
Alistipes ihumii	10~26	-0.271932
Alistipes ihumii	13~26	-0.303755
Alistipes ihumii	14~26	-0.372848
Alistipes ihumii	14~34	-0.315797
Alistipes ihumii	15~26	-0.326145
Alistipes ihumii	18~25	-0.30783
Alistipes ihumii	18~26	-0.350458
Alistipes ihumii	18~27	-0.265247
Alistipes ihumii	18~30	-0.291484
Alistipes ihumii	18~34	-0.298672
Alistipes ihumii	18~35	-0.282967
Alistipes ihumii	19~20	-0.267262
Alistipes ihumii	19~24	-0.246429
Alistipes ihumii	2~24	-0.409345
Alistipes ihumii	2~26	-0.29272
Alistipes ihumii	2~5	-0.363645
Alistipes ihumii	20~24	-0.296612
Alistipes ihumii	23~28	-0.249313
Alistipes ihumii	24~35	-0.305266
Alistipes ihumii	26~31	-0.282372
Alistipes ihumii	26~33	-0.256273
Alistipes ihumii	30~33	-0.27033
Alistipes ihumii	30~35	-0.317582
Alistipes ihumii	6~10	-0.251282
Alistipes ihumii	6~18	-0.276786
Alistipes ihumii	6~26	-0.316987
Alistipes ihumii	6~8	-0.269277
Alistipes ihumii	7~19	-0.344872
Alistipes ihumii	8~26	-0.253617
Alistipes shahii	1~22	-0.25609
Alistipes shahii	1~5	-0.480128
Alistipes shahii	1~7	-0.293407
Alistipes shahii	10~19	-0.396016
Alistipes shahii	10~26	-0.286996
Alistipes shahii	13~26	-0.30435
Alistipes shahii	14~26	-0.327427
Alistipes shahii	15~26	-0.45609
Alistipes shahii	16~26	-0.279441
Alistipes shahii	18~26	-0.326557
Alistipes shahii	18~30	-0.248947
Alistipes shahii	18~35	-0.260027
Alistipes shahii	19~20	-0.297756
Alistipes shahii	19~22	-0.251557
Alistipes shahii	19~24	-0.252976
Alistipes shahii	19~26	-0.29217
Alistipes shahii	2~24	-0.301766
Alistipes shahii	2~5	-0.377244
Alistipes shahii	20~22	-0.29707
Alistipes shahii	20~24	-0.344322
Alistipes shahii	20~26	-0.33837
Alistipes shahii	24~35	-0.290934
Alistipes shahii	25~26	-0.291026
Alistipes shahii	26~28	-0.255449
Alistipes shahii	26~31	-0.32619
Alistipes shahii	26~32	-0.250687
Alistipes shahii	26~33	-0.253342
Alistipes shahii	30~35	-0.268178
Alistipes shahii	5~19	-0.281456
Alistipes shahii	5~24	-0.292262
Alistipes shahii	5~6	-0.252839
Alistipes shahii	5~8	-0.310485
Alistipes shahii	6~10	-0.291026
Alistipes shahii	6~18	-0.287866
Alistipes shahii	6~26	-0.335852
Alistipes shahii	6~8	-0.334707
Alistipes shahii	6~9	-0.275504
Alistipes shahii	7~19	-0.31685
Alistipes shahii	7~26	-0.261264
Alistipes shahii	8~10	-0.2625
Alistipes shahii	8~19	-0.305907
Alistipes shahii	8~20	-0.313782
Alistipes shahii	8~25	-0.334615
Alistipes shahii	8~26	-0.275778
Alistipes shahii	9~26	-0.289377
Alistipes sp CAG53	1~5	-0.428755
Alistipes sp CAG53	10~19	-0.27848
Alistipes sp CAG53	14~26	-0.262317
Alistipes sp CAG53	15~26	-0.424176
Alistipes sp CAG53	18~26	-0.337225
Alistipes sp CAG53	18~35	-0.25293
Alistipes sp CAG53	19~26	-0.296566
Alistipes sp CAG53	2~24	-0.280933
Alistipes sp CAG53	2~5	-0.32065
Alistipes sp CAG53	20~22	-0.291804
Alistipes sp CAG53	20~24	-0.313095
Alistipes sp CAG53	20~26	-0.326419
Alistipes sp CAG53	24~35	-0.266163
Alistipes sp CAG53	26~31	-0.305082
Alistipes sp CAG53	5~19	-0.271291
Alistipes sp CAG53	5~24	-0.256044
Alistipes sp CAG53	5~8	-0.24826
Alistipes sp CAG53	6~26	-0.263324
Alistipes sp CAG53	7~19	-0.292262
Alistipes sp CAG53	7~26	-0.279212
Alistipes sp CAG53	8~19	-0.286767
Alistipes sp CAG53	8~20	-0.287821
Alistipes sp CAG53	8~25	-0.301694
Alistipes timonensis	1~22	-0.352381
Alistipes timonensis	1~5	-0.5
Alistipes timonensis	1~7	-0.32381
Alistipes timonensis	10~19	-0.325321
Alistipes timonensis	10~22	-0.261538
Alistipes timonensis	10~25	-0.274359
Alistipes timonensis	10~26	-0.291987
Alistipes timonensis	10~27	-0.256639
Alistipes timonensis	12~25	-0.333974
Alistipes timonensis	13~26	-0.359844
Alistipes timonensis	15~26	-0.319597
Alistipes timonensis	16~26	-0.255266
Alistipes timonensis	18~27	-0.272848
Alistipes timonensis	18~30	-0.273626
Alistipes timonensis	18~32	-0.264377
Alistipes timonensis	18~35	-0.281822
Alistipes timonensis	19~22	-0.334661
Alistipes timonensis	19~24	-0.315385
Alistipes timonensis	19~26	-0.339835
Alistipes timonensis	2~23	-0.299111
Alistipes timonensis	2~24	-0.325004
Alistipes timonensis	2~5	-0.369963
Alistipes timonensis	20~22	-0.406639
Alistipes timonensis	20~24	-0.358974
Alistipes timonensis	20~26	-0.29478
Alistipes timonensis	22~24	-0.288462
Alistipes timonensis	23~25	-0.250183
Alistipes timonensis	23~26	-0.309615
Alistipes timonensis	23~28	-0.317857
Alistipes timonensis	24~25	-0.351053
Alistipes timonensis	24~35	-0.256914
Alistipes timonensis	25~26	-0.382647
Alistipes timonensis	25~27	-0.269505
Alistipes timonensis	26~31	-0.325549
Alistipes timonensis	30~35	-0.332463
Alistipes timonensis	31~32	-0.255861
Alistipes timonensis	4~23	-0.323626
Alistipes timonensis	5~10	-0.306502
Alistipes timonensis	5~19	-0.392308
Alistipes timonensis	5~24	-0.402747
Alistipes timonensis	5~26	-0.267949
Alistipes timonensis	5~28	-0.316346
Alistipes timonensis	5~6	-0.277198
Alistipes timonensis	5~8	-0.283516
Alistipes timonensis	6~10	-0.33402
Alistipes timonensis	6~22	-0.342262
Alistipes timonensis	6~26	-0.386584
Alistipes timonensis	6~7	-0.328846
Alistipes timonensis	6~8	-0.345879
Alistipes timonensis	6~9	-0.34217
Alistipes timonensis	7~10	-0.247299
Alistipes timonensis	7~19	-0.340385
Alistipes timonensis	7~26	-0.259753
Alistipes timonensis	8~10	-0.305952
Alistipes timonensis	8~19	-0.273718
Alistipes timonensis	8~20	-0.348077
Alistipes timonensis	8~24	-0.26044
Alistipes timonensis	8~25	-0.336767
Alistipes timonensis	8~26	-0.293315
Alistipes timonensis	9~24	-0.328892
Alistipes timonensis	9~26	-0.31044
Anaerostipes hadrus	3~17	-0.282005
Anaerostipes hadrus	8~26	0.259707
Anaerotruncus sp CAG390	1~22	-0.272253
Anaerotruncus sp CAG390	1~5	-0.427244
Anaerotruncus sp CAG390	1~7	-0.2625
Anaerotruncus sp CAG390	10~25	-0.265659
Anaerotruncus sp CAG390	12~25	-0.309249
Anaerotruncus sp CAG390	14~26	-0.246658
Anaerotruncus sp CAG390	15~26	-0.333104
Anaerotruncus sp CAG390	18~25	-0.381502
Anaerotruncus sp CAG390	18~30	-0.29478
Anaerotruncus sp CAG390	18~32	-0.265659
Anaerotruncus sp CAG390	18~34	-0.264789
Anaerotruncus sp CAG390	18~35	-0.293132
Anaerotruncus sp CAG390	19~20	-0.303388
Anaerotruncus sp CAG390	19~26	-0.333333
Anaerotruncus sp CAG390	2~23	-0.323287
Anaerotruncus sp CAG390	2~24	-0.420541
Anaerotruncus sp CAG390	2~25	-0.298168
Anaerotruncus sp CAG390	2~26	-0.308516
Anaerotruncus sp CAG390	2~5	-0.294597
Anaerotruncus sp CAG390	20~22	-0.265476
Anaerotruncus sp CAG390	20~24	-0.246337
Anaerotruncus sp CAG390	21~25	-0.274634
Anaerotruncus sp CAG390	23~25	-0.318269
Anaerotruncus sp CAG390	24~35	-0.27294
Anaerotruncus sp CAG390	26~31	-0.305769
Anaerotruncus sp CAG390	30~33	-0.260211
Anaerotruncus sp CAG390	30~35	-0.325
Anaerotruncus sp CAG390	5~19	-0.342537
Anaerotruncus sp CAG390	6~19	-0.369551
Anaerotruncus sp CAG390	6~7	-0.254808
Anaerotruncus sp CAG390	6~8	-0.280266
Anaerotruncus sp CAG390	7~8	-0.305082
Anaerotruncus sp CAG390	8~10	-0.284295
Anaerotruncus sp CAG390	8~25	-0.340476
Angelakisella massiliensis	1~22	-0.261722
Angelakisella massiliensis	1~5	-0.298031
Angelakisella massiliensis	1~7	-0.252564
Angelakisella massiliensis	12~25	-0.311081
Angelakisella massiliensis	13~28	-0.280769
Angelakisella massiliensis	18~30	-0.281639
Angelakisella massiliensis	18~35	-0.257372
Angelakisella massiliensis	19~26	-0.281364
Angelakisella massiliensis	2~23	-0.318296
Angelakisella massiliensis	2~24	-0.363283
Angelakisella massiliensis	2~5	-0.3087
Angelakisella massiliensis	20~22	-0.311447
Angelakisella massiliensis	20~24	-0.261584
Angelakisella massiliensis	21~25	-0.325549
Angelakisella massiliensis	22~27	-0.25728
Angelakisella massiliensis	23~25	-0.286676
Angelakisella massiliensis	30~33	-0.351694
Angelakisella massiliensis	30~35	-0.30902
Angelakisella massiliensis	5~19	-0.285806
Angelakisella massiliensis	6~22	-0.248031
Angelakisella massiliensis	6~26	-0.314698
Angelakisella massiliensis	6~34	-0.248581
Angelakisella massiliensis	6~7	-0.298718
Angelakisella massiliensis	6~8	-0.334478
Angelakisella massiliensis	7~8	-0.293361
Angelakisella massiliensis	8~20	-0.256914
Angelakisella massiliensis	8~25	-0.363324
Angelakisella massiliensis	9~25	-0.248718
Atopostipes suicloacalis	1~22	-0.367997
Atopostipes suicloacalis	1~5	-0.311738
Atopostipes suicloacalis	1~7	-0.281523
Atopostipes suicloacalis	11~35	-0.27602
Atopostipes suicloacalis	12~25	-0.30486
Atopostipes suicloacalis	12~33	-0.296882
Atopostipes suicloacalis	15~26	-0.304677
Atopostipes suicloacalis	18~35	-0.25901
Atopostipes suicloacalis	2~23	-0.246152
Atopostipes suicloacalis	2~24	-0.365731
Atopostipes suicloacalis	2~26	-0.418432
Atopostipes suicloacalis	2~5	-0.314948
Atopostipes suicloacalis	20~22	-0.27116
Atopostipes suicloacalis	20~24	-0.252316
Atopostipes suicloacalis	20~26	-0.287621
Atopostipes suicloacalis	22~23	-0.248464
Atopostipes suicloacalis	23~28	-0.333471
Atopostipes suicloacalis	23~29	-0.27116
Atopostipes suicloacalis	24~35	-0.315589
Atopostipes suicloacalis	26~35	-0.375379
Atopostipes suicloacalis	4~23	-0.353004
Atopostipes suicloacalis	6~7	-0.247226
bacterium P201	10~34	0.252427
bacterium P201	2~26	0.291575
bacterium P201	21~22	0.264789
bacterium P201	21~30	0.353434
bacterium P201	6~18	0.327564
bacterium P201	6~21	0.291758
bacterium P201	8~18	0.297024
Bacteroides sp. CAG462	11~33	-0.315385
Bacteroides sp. CAG98	12~33	0.317445
Bacteroides coprocola CAG162	11~33	-0.253571
Bacteroides coprocola CAG162	14~26	0.270879
Bacteroides coprocola CAG162	15~26	0.299725
Bacteroides coprocola CAG162	18~26	0.253892
Bacteroides coprocola CAG162	18~35	0.287225
Bacteroides coprocola CAG162	19~26	0.276007
Bacteroides coprocola CAG162	2~23	0.269371
Bacteroides coprocola CAG162	2~24	0.305338
Bacteroides coprocola CAG162	2~26	0.33196
Bacteroides coprocola CAG162	20~26	0.323626
Bacteroides coprocola CAG162	21~22	0.2712
Bacteroides coprocola CAG162	21~24	0.271477
Bacteroides coprocola CAG162	23~24	0.299981
Bacteroides coprocola CAG162	26~31	0.263187
Bacteroides coprocola CAG162	26~33	0.249405
Bacteroides coprocola CAG162	26~35	0.317628
Bacteroides coprocola CAG162	5~26	0.252885
Bacteroides coprocola CAG162	6~21	0.335623
Bacteroides coprocola CAG162	8~21	0.287592
Bacteroides finegoldii	12~33	0.324725
Bacteroides finegoldii	14~26	0.290888
Bacteroides finegoldii	14~34	0.337775
Bacteroides finegoldii	18~25	0.374451
Bacteroides finegoldii	18~26	0.289286
Bacteroides finegoldii	18~30	0.355495
Bacteroides finegoldii	18~32	0.320788
Bacteroides finegoldii	18~34	0.36598
Bacteroides finegoldii	18~35	0.371245
Bacteroides finegoldii	19~26	0.247299
Bacteroides finegoldii	2~23	0.281551
Bacteroides finegoldii	2~24	0.410147
Bacteroides finegoldii	2~25	0.351511
Bacteroides finegoldii	22~25	0.29391
Bacteroides finegoldii	22~27	0.303205
Bacteroides finegoldii	26~31	0.296154
Bacteroides finegoldii	32~33	0.281319
Bacteroides finegoldii	5~24	0.335485
Bacteroides finegoldii	7~34	0.251236
Bacteroides finegoldii	7~8	0.272115
Bacteroides finegoldii	8~25	0.268452
Bacteroides intestinalis	1~22	-0.264789
Bacteroides intestinalis	1~5	-0.275687
Bacteroides intestinalis	1~7	-0.349267
Bacteroides intestinalis	1~8	-0.269826
Bacteroides intestinalis	16~26	-0.267216
Bacteroides intestinalis	2~5	-0.27326
Bacteroides intestinalis	22~26	-0.250229
Bacteroides intestinalis	23~26	-0.250183
Bacteroides intestinalis	26~30	-0.256593
Bacteroides intestinalis	5~19	-0.254945
Bacteroides intestinalis	7~19	-0.26044
Bacteroides intestinalis	7~30	-0.252747
Bacteroides intestinalis	8~20	-0.246749
Bacteroides plebeius CAG211	10~14	0.252885
Bacteroides plebeius CAG211	10~34	0.252015
Bacteroides plebeius CAG211	13~26	0.251465
Bacteroides plebeius CAG211	14~26	0.326465
Bacteroides plebeius CAG211	15~26	0.296337
Bacteroides plebeius CAG211	18~25	0.293681
Bacteroides plebeius CAG211	18~26	0.259203
Bacteroides plebeius CAG211	18~27	0.331868
Bacteroides plebeius CAG211	18~30	0.299084
Bacteroides plebeius CAG211	18~34	0.292857
Bacteroides plebeius CAG211	18~35	0.373855
Bacteroides plebeius CAG211	19~24	0.274908
Bacteroides plebeius CAG211	19~26	0.256136
Bacteroides plebeius CAG211	2~23	0.317929
Bacteroides plebeius CAG211	2~24	0.5017
Bacteroides plebeius CAG211	2~25	0.286218
Bacteroides plebeius CAG211	2~26	0.37587
Bacteroides plebeius CAG211	20~24	0.273214
Bacteroides plebeius CAG211	20~26	0.323901
Bacteroides plebeius CAG211	21~22	0.246703
Bacteroides plebeius CAG211	21~24	0.262984
Bacteroides plebeius CAG211	24~25	0.259432
Bacteroides plebeius CAG211	24~35	0.343727
Bacteroides plebeius CAG211	26~29	0.248443
Bacteroides plebeius CAG211	26~30	0.268407
Bacteroides plebeius CAG211	26~32	0.273947
Bacteroides plebeius CAG211	26~33	0.254853
Bacteroides plebeius CAG211	26~34	0.253342
Bacteroides plebeius CAG211	26~35	0.278984
Bacteroides plebeius CAG211	5~24	0.270513
Bacteroides plebeius CAG211	6~21	0.246108
Bacteroides plebeius CAG211	6~24	0.276832
Bacteroides plebeius CAG211	7~8	0.30957
Bacteroides plebeius CAG211	8~21	0.277885
Bacteroides plebeius CAG211	8~35	0.262042
Bacteroides plebeius CAG211	9~24	0.255082
Bacteroides sp CAG462	10~14	0.253251
Bacteroides sp CAG462	10~18	0.27761
Bacteroides sp CAG462	10~31	0.25206
Bacteroides sp CAG462	10~34	0.289011
Bacteroides sp CAG462	14~31	0.347573
Bacteroides sp CAG462	2~25	0.342949
Bacteroides sp CAG462	21~22	0.395559
Bacteroides sp CAG462	21~24	0.306803
Bacteroides sp CAG462	21~30	0.314057
Bacteroides sp CAG462	31~32	0.271703
Bacteroides sp CAG462	7~35	0.302152
Bacteroides sp CAG462	8~18	0.260485
Bacteroides sp CAG98	13~28	0.318086
Bacteroides sp CAG98	14~34	0.374725
Bacteroides sp CAG98	18~25	0.390339
Bacteroides sp CAG98	18~32	0.250504
Bacteroides sp CAG98	2~23	0.413649
Bacteroides sp CAG98	2~24	0.396983
Bacteroides sp CAG98	2~25	0.458242
Bacteroides sp CAG98	21~24	0.276903
Bacteroides sp CAG98	22~25	0.383059
Bacteroides sp CAG98	23~25	0.308242
Bacteroides sp CAG98	23~29	0.273718
Bacteroides sp CAG98	25~28	0.262821
Bacteroides sp CAG98	32~33	0.326374
Bacteroides sp CAG98	5~24	0.348855
Bacteroides sp CAG98	7~29	0.248672
Bacteroides sp CAG98	7~33	0.262546
Bacteroides sp CAG98	7~34	0.269368
Bacteroides sp CAG98	7~35	0.280449
Bacteroides sp CAG98	7~8	0.340522
Bacteroides sp OF04 15BH	10~18	0.250366
Bacteroides sp OF04 15BH	10~34	0.289011
Bacteroides sp OF04 15BH	14~31	0.318315
Bacteroides sp OF04 15BH	19~21	0.286081
Bacteroides sp OF04 15BH	2~23	0.368388
Bacteroides sp OF04 15BH	2~24	0.272096
Bacteroides sp OF04 15BH	20~21	0.296245
Bacteroides sp OF04 15BH	21~24	0.248217
Bacteroides sp OF04 15BH	21~28	0.3125
Bacteroides sp OF04 15BH	21~30	0.331273
Bacteroides sp OF04 15BH	5~19	0.259112
Bacteroides sp OF04 15BH	6~21	0.281136
Bacteroides sp OF04 15BH	7~8	0.287225
Bacteroides sp OF04 15BH	8~18	0.250687
Bacteroides sp OF04 15BH	8~21	0.26543
Bifidobacterium longum	12~24	0.287225
Bifidobacterium longum	12~33	-0.266117
Bifidobacterium longum	18~24	0.262408
Bifidobacterium longum	21~31	0.277839
Bifidobacterium longum	25~28	0.285714
Bifidobacterium longum	25~29	0.351145
Bifidobacterium longum	5~29	0.265385
Bifidobacterium longum	7~18	0.25696
Bifidobacterium longum	7~33	0.265934
Bifidobacterium longum	8~24	0.279533
Bifidobacterium longum	9~25	0.259982
Bifidobacterium longum	9~29	0.272299
Candidatus Borkfalkia ceftriaxoniphila	1~22	-0.308196
Candidatus Borkfalkia ceftriaxoniphila	1~5	-0.412363
Candidatus Borkfalkia ceftriaxoniphila	1~7	-0.295009
Candidatus Borkfalkia ceftriaxoniphila	1~8	-0.257143
Candidatus Borkfalkia ceftriaxoniphila	10~14	-0.276053
Candidatus Borkfalkia ceftriaxoniphila	10~18	-0.28141
Candidatus Borkfalkia ceftriaxoniphila	10~22	-0.275275
Candidatus Borkfalkia ceftriaxoniphila	10~25	-0.328297
Candidatus Borkfalkia ceftriaxoniphila	10~26	-0.321245
Candidatus Borkfalkia ceftriaxoniphila	13~26	-0.349451
Candidatus Borkfalkia ceftriaxoniphila	14~26	-0.320513
Candidatus Borkfalkia ceftriaxoniphila	14~34	-0.274817
Candidatus Borkfalkia ceftriaxoniphila	15~26	-0.353022
Candidatus Borkfalkia ceftriaxoniphila	18~25	-0.454945
Candidatus Borkfalkia ceftriaxoniphila	18~26	-0.311355
Candidatus Borkfalkia ceftriaxoniphila	18~27	-0.297253
Candidatus Borkfalkia ceftriaxoniphila	18~30	-0.381456
Candidatus Borkfalkia ceftriaxoniphila	18~32	-0.344826
Candidatus Borkfalkia ceftriaxoniphila	18~34	-0.299267
Candidatus Borkfalkia ceftriaxoniphila	18~35	-0.312683
Candidatus Borkfalkia ceftriaxoniphila	19~22	-0.255037
Candidatus Borkfalkia ceftriaxoniphila	19~24	-0.266209
Candidatus Borkfalkia ceftriaxoniphila	19~25	-0.249679
Candidatus Borkfalkia ceftriaxoniphila	19~26	-0.370788
Candidatus Borkfalkia ceftriaxoniphila	2~23	-0.409872
Candidatus Borkfalkia ceftriaxoniphila	2~24	-0.528669
Candidatus Borkfalkia ceftriaxoniphila	2~25	-0.357097
Candidatus Borkfalkia ceftriaxoniphila	2~26	-0.315156
Candidatus Borkfalkia ceftriaxoniphila	2~5	-0.3962
Candidatus Borkfalkia ceftriaxoniphila	20~22	-0.331181
Candidatus Borkfalkia ceftriaxoniphila	20~24	-0.415018
Candidatus Borkfalkia ceftriaxoniphila	22~23	-0.248489
Candidatus Borkfalkia ceftriaxoniphila	22~24	-0.332189
Candidatus Borkfalkia ceftriaxoniphila	22~25	-0.276099
Candidatus Borkfalkia ceftriaxoniphila	22~27	-0.388507
Candidatus Borkfalkia ceftriaxoniphila	23~25	-0.349038
Candidatus Borkfalkia ceftriaxoniphila	23~26	-0.35
Candidatus Borkfalkia ceftriaxoniphila	23~28	-0.338324
Candidatus Borkfalkia ceftriaxoniphila	24~25	-0.387134
Candidatus Borkfalkia ceftriaxoniphila	24~35	-0.448214
Candidatus Borkfalkia ceftriaxoniphila	25~26	-0.347756
Candidatus Borkfalkia ceftriaxoniphila	26~30	-0.283333
Candidatus Borkfalkia ceftriaxoniphila	26~31	-0.340156
Candidatus Borkfalkia ceftriaxoniphila	26~32	-0.277656
Candidatus Borkfalkia ceftriaxoniphila	26~33	-0.296108
Candidatus Borkfalkia ceftriaxoniphila	26~35	-0.260165
Candidatus Borkfalkia ceftriaxoniphila	30~32	-0.327701
Candidatus Borkfalkia ceftriaxoniphila	30~33	-0.350641
Candidatus Borkfalkia ceftriaxoniphila	30~35	-0.351328
Candidatus Borkfalkia ceftriaxoniphila	31~32	-0.351694
Candidatus Borkfalkia ceftriaxoniphila	5~19	-0.376648
Candidatus Borkfalkia ceftriaxoniphila	5~24	-0.412866
Candidatus Borkfalkia ceftriaxoniphila	5~26	-0.259982
Candidatus Borkfalkia ceftriaxoniphila	5~6	-0.25435
Candidatus Borkfalkia ceftriaxoniphila	6~10	-0.34533
Candidatus Borkfalkia ceftriaxoniphila	6~19	-0.25206
Candidatus Borkfalkia ceftriaxoniphila	6~22	-0.297985
Candidatus Borkfalkia ceftriaxoniphila	6~23	-0.256685
Candidatus Borkfalkia ceftriaxoniphila	6~26	-0.374817
Candidatus Borkfalkia ceftriaxoniphila	6~7	-0.290201
Candidatus Borkfalkia ceftriaxoniphila	6~8	-0.378388
Candidatus Borkfalkia ceftriaxoniphila	7~10	-0.263141
Candidatus Borkfalkia ceftriaxoniphila	7~19	-0.291896
Candidatus Borkfalkia ceftriaxoniphila	7~25	-0.36337
Candidatus Borkfalkia ceftriaxoniphila	7~26	-0.294277
Candidatus Borkfalkia ceftriaxoniphila	7~8	-0.393315
Candidatus Borkfalkia ceftriaxoniphila	8~10	-0.354441
Candidatus Borkfalkia ceftriaxoniphila	8~23	-0.34707
Candidatus Borkfalkia ceftriaxoniphila	8~24	-0.311951
Candidatus Borkfalkia ceftriaxoniphila	8~25	-0.39533
Candidatus Borkfalkia ceftriaxoniphila	8~26	-0.287866
Candidatus Borkfalkia ceftriaxoniphila	9~22	-0.271154
Candidatus Borkfalkia ceftriaxoniphila	9~24	-0.346795
Candidatus Borkfalkia ceftriaxoniphila	9~26	-0.251328
Carboxydocella sp ULO1	12~25	0.335054
Carboxydocella sp ULO1	14~31	0.284939
Carboxydocella sp ULO1	15~26	0.27134
Carboxydocella sp ULO1	25~26	0.250415
Carboxydocella sp ULO1	25~27	0.304926
Carboxydocella sp ULO1	26~35	0.255429
Carboxydocella sp ULO1	4~23	0.289106
Carboxydocella sp ULO1	5~24	0.310214
Carboxydocella sp ULO1	8~24	0.265754
Carboxydocella sp ULO1	8~26	0.282169
Carboxydocella sp ULO1	9~24	0.247828
Cellulosilyticum ruminicola	1~22	-0.335623
Cellulosilyticum ruminicola	19~20	-0.354441
Cellulosilyticum ruminicola	19~22	-0.24707
Cellulosilyticum ruminicola	19~24	-0.300046
Cellulosilyticum ruminicola	2~24	-0.438169
Cellulosilyticum ruminicola	2~26	-0.329853
Cellulosilyticum ruminicola	2~5	-0.248077
Cellulosilyticum ruminicola	20~24	-0.254808
Cellulosilyticum ruminicola	21~25	-0.255907
Cellulosilyticum ruminicola	22~23	-0.276877
Cellulosilyticum ruminicola	23~25	-0.288187
Cellulosilyticum ruminicola	23~29	-0.395513
Cellulosilyticum ruminicola	5~24	-0.253342
Cellulosilyticum ruminicola	5~6	-0.29881
Cellulosilyticum ruminicola	6~10	-0.262912
Cellulosilyticum ruminicola	6~19	-0.355495
Cellulosilyticum ruminicola	6~22	-0.267857
Cellulosilyticum ruminicola	6~23	-0.275183
Cellulosilyticum ruminicola	6~24	-0.27207
Cellulosilyticum ruminicola	6~7	-0.359615
Cellulosilyticum ruminicola	7~8	-0.270467
Cellulosilyticum ruminicola	8~19	-0.279487
Cellulosilyticum ruminicola	8~23	-0.295879
Clostridia bacterium	1~22	-0.383059
Clostridia bacterium	1~5	-0.491163
Clostridia bacterium	1~7	-0.346932
Clostridia bacterium	10~14	-0.273306
Clostridia bacterium	10~18	-0.247024
Clostridia bacterium	10~25	-0.262637
Clostridia bacterium	10~26	-0.290156
Clostridia bacterium	10~27	-0.251419
Clostridia bacterium	12~25	-0.407143
Clostridia bacterium	13~26	-0.252839
Clostridia bacterium	14~26	-0.335302
Clostridia bacterium	14~34	-0.277839
Clostridia bacterium	15~26	-0.391438
Clostridia bacterium	18~25	-0.41804
Clostridia bacterium	18~26	-0.345467
Clostridia bacterium	18~30	-0.389332
Clostridia bacterium	18~32	-0.315293
Clostridia bacterium	18~34	-0.338645
Clostridia bacterium	18~35	-0.345696
Clostridia bacterium	19~20	-0.327152
Clostridia bacterium	19~22	-0.304167
Clostridia bacterium	19~25	-0.303617
Clostridia bacterium	19~26	-0.319689
Clostridia bacterium	2~23	-0.454561
Clostridia bacterium	2~24	-0.4612
Clostridia bacterium	2~25	-0.356914
Clostridia bacterium	2~26	-0.376786
Clostridia bacterium	2~5	-0.454121
Clostridia bacterium	20~22	-0.365293
Clostridia bacterium	20~24	-0.286355
Clostridia bacterium	20~26	-0.289515
Clostridia bacterium	21~25	-0.289881
Clostridia bacterium	22~27	-0.277198
Clostridia bacterium	23~25	-0.362775
Clostridia bacterium	23~26	-0.320559
Clostridia bacterium	23~28	-0.31772
Clostridia bacterium	23~29	-0.262775
Clostridia bacterium	24~25	-0.258929
Clostridia bacterium	24~35	-0.288782
Clostridia bacterium	25~26	-0.315385
Clostridia bacterium	26~30	-0.25293
Clostridia bacterium	26~31	-0.33924
Clostridia bacterium	26~32	-0.249222
Clostridia bacterium	26~35	-0.266163
Clostridia bacterium	30~32	-0.337683
Clostridia bacterium	30~33	-0.375916
Clostridia bacterium	30~35	-0.397573
Clostridia bacterium	31~32	-0.26076
Clostridia bacterium	4~23	-0.300595
Clostridia bacterium	5~19	-0.327976
Clostridia bacterium	5~24	-0.272253
Clostridia bacterium	5~6	-0.248123
Clostridia bacterium	5~8	-0.269048
Clostridia bacterium	6~10	-0.280998
Clostridia bacterium	6~19	-0.322985
Clostridia bacterium	6~22	-0.276603
Clostridia bacterium	6~26	-0.356502
Clostridia bacterium	6~34	-0.304029
Clostridia bacterium	6~7	-0.316346
Clostridia bacterium	6~8	-0.372299
Clostridia bacterium	7~19	-0.281914
Clostridia bacterium	7~25	-0.287454
Clostridia bacterium	7~8	-0.347344
Clostridia bacterium	8~10	-0.34098
Clostridia bacterium	8~20	-0.271429
Clostridia bacterium	8~23	-0.25261
Clostridia bacterium	8~25	-0.407738
Clostridia bacterium	8~26	-0.248764
Clostridia bacterium	8~35	-0.258883
Clostridiales bacterium 41 21 two genomes	16~26	-0.24794
Clostridiales bacterium 41 21 two genomes	19~21	0.264332
Clostridiales bacterium 41 21 two genomes	7~21	0.259203
Clostridium sp. AT4	11~34	0.263736
Clostridium sp. AT4	12~33	0.309158
Clostridium sp. CAG433	11~17	-0.4408
Clostridium sp. CAG433	11~30	-0.423297
Clostridium sp. CAG433	11~33	-0.325128
Clostridium sp. CAG433	12~33	-0.284932
Clostridium sp. CAG433	3~17	-0.358157
Clostridium paraputrificum	1~22	-0.294505
Clostridium paraputrificum	10~22	-0.324771
Clostridium paraputrificum	10~24	-0.366648
Clostridium paraputrificum	10~27	-0.267125
Clostridium paraputrificum	12~24	-0.270421
Clostridium paraputrificum	13~28	-0.312775
Clostridium paraputrificum	18~24	-0.387958
Clostridium paraputrificum	18~25	-0.274588
Clostridium paraputrificum	19~25	-0.265705
Clostridium paraputrificum	2~24	-0.278758
Clostridium paraputrificum	22~23	-0.34217
Clostridium paraputrificum	22~24	-0.386264
Clostridium paraputrificum	22~25	-0.26163
Clostridium paraputrificum	22~26	-0.264744
Clostridium paraputrificum	23~25	-0.303571
Clostridium paraputrificum	23~29	-0.410806
Clostridium paraputrificum	24~25	-0.34217
Clostridium paraputrificum	24~35	-0.260897
Clostridium paraputrificum	25~28	-0.269872
Clostridium paraputrificum	25~29	-0.326374
Clostridium paraputrificum	26~30	-0.310302
Clostridium paraputrificum	26~33	-0.287592
Clostridium paraputrificum	26~35	-0.249954
Clostridium paraputrificum	27~28	-0.288828
Clostridium paraputrificum	30~33	-0.338233
Clostridium paraputrificum	4~23	-0.368269
Clostridium paraputrificum	5~22	-0.269505
Clostridium paraputrificum	5~24	-0.323031
Clostridium paraputrificum	5~6	-0.255907
Clostridium paraputrificum	5~7	-0.301099
Clostridium paraputrificum	6~22	-0.278205
Clostridium paraputrificum	6~24	-0.263599
Clostridium paraputrificum	6~7	-0.32207
Clostridium paraputrificum	6~9	-0.255907
Clostridium paraputrificum	7~24	-0.344826
Clostridium paraputrificum	7~29	-0.310714
Clostridium paraputrificum	7~31	-0.278159
Clostridium paraputrificum	8~22	-0.246703
Clostridium paraputrificum	8~24	-0.520238
Clostridium paraputrificum	9~22	-0.307967
Clostridium paraputrificum	9~24	-0.312592
Clostridium paraputrificum	9~28	-0.257372
Clostridium phoceensis	1~5	-0.289789
Clostridium phoceensis	10~25	-0.267537
Clostridium phoceensis	19~20	-0.287546
Clostridium phoceensis	21~25	-0.293178
Clostridium phoceensis	23~26	-0.258196
Clostridium phoceensis	30~35	-0.279167
Clostridium phoceensis	31~32	-0.27381
Clostridium phoceensis	5~19	-0.262042
Clostridium phoceensis	5~8	-0.283242
Clostridium phoceensis	6~10	-0.259615
Clostridium phoceensis	6~23	-0.268452
Clostridium phoceensis	6~26	-0.260119
Clostridium phoceensis	6~7	-0.30783
Clostridium phoceensis	6~8	-0.294277
Clostridium phoceensis	7~10	-0.253251
Clostridium phoceensis	7~19	-0.322711
Clostridium phoceensis	7~25	-0.290614
Clostridium phoceensis	7~35	-0.257509
Clostridium phoceensis	7~8	-0.256273
Clostridium phoceensis	8~10	-0.26717
Clostridium phoceensis	8~21	-0.340385
Clostridium phoceensis	8~25	-0.462088
Clostridium phoceensis	8~26	-0.268819
Clostridium sp AF27 2AA	1~22	0.354991
Clostridium sp AF27 2AA	1~5	0.326053
Clostridium sp AF27 2AA	1~7	0.328709
Clostridium sp AF27 2AA	1~8	0.424222
Clostridium sp AF27 2AA	10~22	0.309432
Clostridium sp AF27 2AA	10~24	0.272851
Clostridium sp AF27 2AA	12~24	0.25261
Clostridium sp AF27 2AA	13~28	0.266071
Clostridium sp AF27 2AA	14~34	0.255495
Clostridium sp AF27 2AA	19~24	0.252335
Clostridium sp AF27 2AA	2~24	0.277453
Clostridium sp AF27 2AA	2~5	0.375229
Clostridium sp AF27 2AA	20~22	0.28402
Clostridium sp AF27 2AA	22~24	0.392903
Clostridium sp AF27 2AA	22~25	0.303571
Clostridium sp AF27 2AA	22~26	0.248397
Clostridium sp AF27 2AA	23~24	0.264976
Clostridium sp AF27 2AA	24~25	0.251328
Clostridium sp AF27 2AA	24~35	0.276465
Clostridium sp AF27 2AA	25~26	0.257418
Clostridium sp AF27 2AA	25~27	0.286355
Clostridium sp AF27 2AA	25~29	0.287134
Clostridium sp AF27 2AA	26~28	0.267674
Clostridium sp AF27 2AA	26~35	0.259753
Clostridium sp AF27 2AA	5~10	0.282692
Clostridium sp AF27 2AA	5~19	0.265934
Clostridium sp AF27 2AA	5~24	0.362454
Clostridium sp AF27 2AA	5~26	0.338874
Clostridium sp AF27 2AA	5~28	0.31044
Clostridium sp AF27 2AA	5~29	0.25261
Clostridium sp AF27 2AA	5~7	0.399451
Clostridium sp AF27 2AA	5~8	0.305769
Clostridium sp AF27 2AA	5~9	0.341026
Clostridium sp AF27 2AA	6~18	0.390293
Clostridium sp AF27 2AA	6~23	0.253984
Clostridium sp AF27 2AA	6~24	0.32065
Clostridium sp AF27 2AA	6~26	0.315064
Clostridium sp AF27 2AA	6~9	0.297253
Clostridium sp AF27 2AA	7~19	0.270147
Clostridium sp AF27 2AA	7~24	0.322711
Clostridium sp AF27 2AA	7~26	0.263599
Clostridium sp AF27 2AA	7~29	0.269689
Clostridium sp AF27 2AA	7~9	0.25293
Clostridium sp AF27 2AA	8~18	0.329075
Clostridium sp AF27 2AA	8~22	0.300916
Clostridium sp AF27 2AA	8~26	0.399725
Clostridium sp AF27 2AA	9~24	0.353617
Clostridium sp AF27 2AA	9~26	0.247344
Clostridium sp AM33 3	1~22	0.254121
Clostridium sp AM33 3	12~25	0.389652
Clostridium sp AM33 3	13~28	0.267491
Clostridium sp AM33 3	18~24	0.273993
Clostridium sp AM33 3	2~5	0.314332
Clostridium sp AM33 3	21~28	0.250916
Clostridium sp AM33 3	22~24	0.416804
Clostridium sp AM33 3	22~25	0.272665
Clostridium sp AM33 3	24~25	0.282005
Clostridium sp AM33 3	25~27	0.312271
Clostridium sp AM33 3	25~29	0.27761
Clostridium sp AM33 3	26~29	0.284066
Clostridium sp AM33 3	4~23	0.261813
Clostridium sp AM33 3	5~10	0.253251
Clostridium sp AM33 3	5~24	0.395375
Clostridium sp AM33 3	5~28	0.305311
Clostridium sp AM33 3	5~29	0.29217
Clostridium sp AM33 3	5~8	0.253205
Clostridium sp AM33 3	6~18	0.267903
Clostridium sp AM33 3	8~18	0.286538
Clostridium sp AM33 3	8~24	0.254396
Clostridium sp AM33 3	8~26	0.311767
Clostridium sp AM33 3	9~24	0.274176
Clostridium sp AT4	10~14	0.307875
Clostridium sp AT4	10~18	0.300778
Clostridium sp AT4	10~24	0.27205
Clostridium sp AT4	10~27	0.293498
Clostridium sp AT4	10~31	0.34304
Clostridium sp AT4	10~34	0.351832
Clostridium sp AT4	12~24	0.392582
Clostridium sp AT4	13~26	0.263919
Clostridium sp AT4	13~28	0.311813
Clostridium sp AT4	14~26	0.323993
Clostridium sp AT4	14~31	0.267262
Clostridium sp AT4	14~34	0.285852
Clostridium sp AT4	16~35	0.271658
Clostridium sp AT4	18~24	0.297756
Clostridium sp AT4	18~25	0.435485
Clostridium sp AT4	18~26	0.329258
Clostridium sp AT4	18~27	0.247299
Clostridium sp AT4	18~30	0.271062
Clostridium sp AT4	18~34	0.254029
Clostridium sp AT4	19~24	0.283104
Clostridium sp AT4	2~24	0.327018
Clostridium sp AT4	2~25	0.255952
Clostridium sp AT4	2~5	0.287866
Clostridium sp AT4	22~25	0.397985
Clostridium sp AT4	22~27	0.257418
Clostridium sp AT4	23~25	0.340385
Clostridium sp AT4	23~29	0.256777
Clostridium sp AT4	24~25	0.371291
Clostridium sp AT4	24~35	0.378617
Clostridium sp AT4	25~26	0.332692
Clostridium sp AT4	25~27	0.381044
Clostridium sp AT4	25~28	0.396749
Clostridium sp AT4	25~29	0.308883
Clostridium sp AT4	26~31	0.278846
Clostridium sp AT4	26~32	0.298672
Clostridium sp AT4	26~33	0.306181
Clostridium sp AT4	26~34	0.41717
Clostridium sp AT4	26~35	0.289332
Clostridium sp AT4	27~28	0.347527
Clostridium sp AT4	30~32	0.345147
Clostridium sp AT4	32~33	0.275595
Clostridium sp AT4	5~24	0.391484
Clostridium sp AT4	6~18	0.25783
Clostridium sp AT4	6~24	0.323855
Clostridium sp AT4	7~24	0.268407
Clostridium sp AT4	7~25	0.299817
Clostridium sp AT4	7~26	0.267766
Clostridium sp AT4	7~34	0.266255
Clostridium sp AT4	7~9	0.298764
Clostridium sp AT4	8~18	0.349405
Clostridium sp AT4	8~26	0.306456
Clostridium sp AT4	8~35	0.305952
Clostridium sp AT4	9~10	0.302152
Clostridium sp AT4	9~24	0.276648
Clostridium sp AT4	9~26	0.282463
Clostridium sp AT4	9~27	0.335394
Clostridium sp AT4	9~28	0.445238
Clostridium sp AT4	9~29	0.283562
Clostridium sp CAG138	1~22	-0.356777
Clostridium sp CAG138	1~5	-0.464423
Clostridium sp CAG138	1~7	-0.296337
Clostridium sp CAG138	1~8	-0.269734
Clostridium sp CAG138	10~14	-0.337225
Clostridium sp CAG138	10~18	-0.35902
Clostridium sp CAG138	10~19	-0.287592
Clostridium sp CAG138	10~25	-0.325046
Clostridium sp CAG138	10~26	-0.329029
Clostridium sp CAG138	10~27	-0.305357
Clostridium sp CAG138	10~31	-0.321703
Clostridium sp CAG138	12~25	-0.296108
Clostridium sp CAG138	13~26	-0.264011
Clostridium sp CAG138	14~26	-0.329167
Clostridium sp CAG138	14~34	-0.264698
Clostridium sp CAG138	15~26	-0.360394
Clostridium sp CAG138	18~25	-0.465064
Clostridium sp CAG138	18~26	-0.317125
Clostridium sp CAG138	18~27	-0.26369
Clostridium sp CAG138	18~30	-0.377152
Clostridium sp CAG138	18~32	-0.303617
Clostridium sp CAG138	18~34	-0.29565
Clostridium sp CAG138	18~35	-0.279441
Clostridium sp CAG138	19~20	-0.339423
Clostridium sp CAG138	19~22	-0.276099
Clostridium sp CAG138	19~25	-0.32848
Clostridium sp CAG138	19~26	-0.375687
Clostridium sp CAG138	2~23	-0.438718
Clostridium sp CAG138	2~24	-0.434414
Clostridium sp CAG138	2~25	-0.35522
Clostridium sp CAG138	2~26	-0.297619
Clostridium sp CAG138	2~5	-0.373077
Clostridium sp CAG138	20~22	-0.344872
Clostridium sp CAG138	20~24	-0.321795
Clostridium sp CAG138	21~25	-0.287088
Clostridium sp CAG138	22~24	-0.311722
Clostridium sp CAG138	22~25	-0.272756
Clostridium sp CAG138	22~27	-0.420833
Clostridium sp CAG138	23~25	-0.353342
Clostridium sp CAG138	23~26	-0.29565
Clostridium sp CAG138	23~28	-0.289606
Clostridium sp CAG138	23~29	-0.309249
Clostridium sp CAG138	24~25	-0.411035
Clostridium sp CAG138	24~35	-0.336264
Clostridium sp CAG138	25~26	-0.405037
Clostridium sp CAG138	25~27	-0.268681
Clostridium sp CAG138	26~31	-0.407051
Clostridium sp CAG138	26~35	-0.272711
Clostridium sp CAG138	30~32	-0.291712
Clostridium sp CAG138	30~33	-0.325366
Clostridium sp CAG138	30~35	-0.348168
Clostridium sp CAG138	31~32	-0.301832
Clostridium sp CAG138	4~23	-0.347756
Clostridium sp CAG138	5~10	-0.271566
Clostridium sp CAG138	5~19	-0.370742
Clostridium sp CAG138	5~24	-0.31717
Clostridium sp CAG138	5~26	-0.279991
Clostridium sp CAG138	5~6	-0.282005
Clostridium sp CAG138	5~8	-0.327839
Clostridium sp CAG138	6~10	-0.333562
Clostridium sp CAG138	6~18	-0.291575
Clostridium sp CAG138	6~19	-0.313965
Clostridium sp CAG138	6~22	-0.307326
Clostridium sp CAG138	6~23	-0.312088
Clostridium sp CAG138	6~26	-0.358562
Clostridium sp CAG138	6~34	-0.269093
Clostridium sp CAG138	6~7	-0.309799
Clostridium sp CAG138	6~8	-0.358059
Clostridium sp CAG138	7~19	-0.282463
Clostridium sp CAG138	7~25	-0.288507
Clostridium sp CAG138	7~8	-0.354853
Clostridium sp CAG138	8~10	-0.4
Clostridium sp CAG138	8~19	-0.287225
Clostridium sp CAG138	8~20	-0.286676
Clostridium sp CAG138	8~21	-0.266896
Clostridium sp CAG138	8~22	-0.251832
Clostridium sp CAG138	8~24	-0.258059
Clostridium sp CAG138	8~25	-0.447573
Clostridium sp CAG138	8~26	-0.283242
Clostridium sp CAG138	8~9	-0.314515
Clostridium sp CAG138	9~24	-0.315614
Clostridium sp CAG138	9~25	-0.251236
Clostridium sp CAG138	9~26	-0.265797
Clostridium sp CAG226	1~22	-0.356319
Clostridium sp CAG226	1~5	-0.480037
Clostridium sp CAG226	1~7	-0.258974
Clostridium sp CAG226	12~25	-0.349359
Clostridium sp CAG226	15~26	-0.393407
Clostridium sp CAG226	18~25	-0.450183
Clostridium sp CAG226	18~26	-0.343681
Clostridium sp CAG226	18~30	-0.356319
Clostridium sp CAG226	18~32	-0.306273
Clostridium sp CAG226	18~34	-0.329075
Clostridium sp CAG226	18~35	-0.328663
Clostridium sp CAG226	19~20	-0.298214
Clostridium sp CAG226	19~21	-0.249634
Clostridium sp CAG226	19~24	-0.250229
Clostridium sp CAG226	19~25	-0.332326
Clostridium sp CAG226	19~26	-0.277701
Clostridium sp CAG226	2~23	-0.350805
Clostridium sp CAG226	2~24	-0.376149
Clostridium sp CAG226	2~25	-0.358929
Clostridium sp CAG226	2~26	-0.303388
Clostridium sp CAG226	2~5	-0.413645
Clostridium sp CAG226	20~22	-0.289148
Clostridium sp CAG226	20~24	-0.308288
Clostridium sp CAG226	20~26	-0.247619
Clostridium sp CAG226	21~25	-0.254716
Clostridium sp CAG226	23~25	-0.284936
Clostridium sp CAG226	23~26	-0.277198
Clostridium sp CAG226	23~28	-0.287729
Clostridium sp CAG226	24~35	-0.303526
Clostridium sp CAG226	25~26	-0.270833
Clostridium sp CAG226	26~31	-0.329579
Clostridium sp CAG226	30~33	-0.333929
Clostridium sp CAG226	30~35	-0.337317
Clostridium sp CAG226	5~19	-0.286264
Clostridium sp CAG226	6~10	-0.277793
Clostridium sp CAG226	6~19	-0.300504
Clostridium sp CAG226	6~22	-0.2462
Clostridium sp CAG226	6~26	-0.318132
Clostridium sp CAG226	6~34	-0.303938
Clostridium sp CAG226	6~7	-0.292995
Clostridium sp CAG226	6~8	-0.348214
Clostridium sp CAG226	7~8	-0.317353
Clostridium sp CAG226	8~10	-0.383745
Clostridium sp CAG226	8~25	-0.410806
Clostridium sp CAG226	8~9	-0.290156
Clostridium sp CAG230	16~26	-0.322711
Clostridium sp CAG230	19~25	-0.250046
Clostridium sp CAG413	1~5	-0.325046
Clostridium sp CAG413	19~20	-0.297665
Clostridium sp CAG413	2~24	-0.286061
Clostridium sp CAG413	2~5	-0.300504
Clostridium sp CAG413	22~27	-0.255449
Clostridium sp CAG413	26~29	0.271474
Clostridium sp CAG413	6~7	-0.249588
Clostridium sp CAG413	8~10	-0.261859
Clostridium sp CAG43	10~24	0.304193
Clostridium sp CAG43	12~24	0.285852
Clostridium sp CAG43	13~28	0.287225
Clostridium sp CAG43	18~24	0.292628
Clostridium sp CAG43	18~25	0.279579
Clostridium sp CAG43	2~23	0.346501
Clostridium sp CAG43	2~24	0.324843
Clostridium sp CAG43	2~5	0.249725
Clostridium sp CAG43	22~25	0.296795
Clostridium sp CAG43	23~25	0.301557
Clostridium sp CAG43	23~28	0.248489
Clostridium sp CAG43	23~29	0.333104
Clostridium sp CAG43	24~25	0.279167
Clostridium sp CAG43	25~28	0.265751
Clostridium sp CAG43	4~23	0.277747
Clostridium sp CAG43	5~24	0.274954
Clostridium sp CAG43	7~24	0.308059
Clostridium sp CAG43	7~29	0.28956
Clostridium sp CAG43	8~22	0.250549
Clostridium sp CAG43	9~24	0.315614
Clostridium sp CAG433	10~14	-0.253464
Clostridium sp CAG433	18~24	-0.250087
Clostridium sp CAG433	18~25	-0.281119
Clostridium sp CAG433	18~30	-0.274136
Clostridium sp CAG433	2~24	-0.334939
Clostridium sp CAG433	23~25	-0.274573
Clostridium sp CAG433	23~29	-0.329124
Clostridium sp CAG433	6~10	-0.263455
Clostridium sp CAG433	8~10	-0.262077
Clostridium sp CAG7	1~8	0.285531
Clostridium sp CAG7	12~25	0.29098
Clostridium sp CAG7	26~35	0.284112
Clostridium sp CAG7	31~32	0.274084
Clostridium sp CAG7	5~24	0.320604
Clostridium sp CAG7	8~18	0.268956
Clostridium sp CAG7	8~26	0.270788
Clostridium sp NSJ 6	8~24	-0.267262
Collinsella intestinalis	1~22	-0.30053
Collinsella intestinalis	1~8	-0.248309
Collinsella intestinalis	12~33	-0.262732
Collinsella intestinalis	18~30	-0.270081
Collinsella intestinalis	19~20	-0.28178
Collinsella intestinalis	2~5	-0.258771
Collinsella intestinalis	21~24	0.254905
Collinsella intestinalis	7~8	-0.309711
Coprococcus comes	2~23	0.279811
Coprococcus comes	3~17	-0.32761
Coprococcus comes	7~24	0.30206
Coprococcus comes	7~29	0.292445
Coprococcus comes	8~26	0.296658
Coprococcus comes	9~10	0.296841
Coprococcus comes	9~24	0.256685
Coraliomargarita sp. CAG312	12~33	-0.26976
Coraliomargarita sp CAG312	10~14	-0.344418
Coraliomargarita sp CAG312	10~26	-0.352133
Coraliomargarita sp CAG312	10~27	-0.276308
Coraliomargarita sp CAG312	12~25	-0.283474
Coraliomargarita sp CAG312	13~26	-0.324363
Coraliomargarita sp CAG312	14~26	-0.294509
Coraliomargarita sp CAG312	15~26	-0.277361
Coraliomargarita sp CAG312	18~25	-0.390916
Coraliomargarita sp CAG312	18~26	-0.274614
Coraliomargarita sp CAG312	18~27	-0.297279
Coraliomargarita sp CAG312	18~32	-0.271111
Coraliomargarita sp CAG312	19~22	-0.260443
Coraliomargarita sp CAG312	19~24	-0.3052
Coraliomargarita sp CAG312	19~26	-0.403004
Coraliomargarita sp CAG312	2~23	-0.333089
Coraliomargarita sp CAG312	2~24	-0.297443
Coraliomargarita sp CAG312	2~25	-0.284687
Coraliomargarita sp CAG312	2~26	-0.267196
Coraliomargarita sp CAG312	2~5	-0.313145
Coraliomargarita sp CAG312	20~22	-0.274179
Coraliomargarita sp CAG312	20~24	-0.285557
Coraliomargarita sp CAG312	21~26	-0.248973
Coraliomargarita sp CAG312	22~27	-0.259115
Coraliomargarita sp CAG312	23~25	-0.257627
Coraliomargarita sp CAG312	23~29	-0.326858
Coraliomargarita sp CAG312	24~25	-0.259802
Coraliomargarita sp CAG312	25~26	-0.38185
Coraliomargarita sp CAG312	26~31	-0.337229
Coraliomargarita sp CAG312	26~32	-0.358887
Coraliomargarita sp CAG312	26~33	-0.301263
Coraliomargarita sp CAG312	26~34	-0.281322
Coraliomargarita sp CAG312	26~35	-0.377454
Coraliomargarita sp CAG312	27~28	-0.286061
Coraliomargarita sp CAG312	30~32	-0.307215
Coraliomargarita sp CAG312	30~33	-0.318113
Coraliomargarita sp CAG312	30~35	-0.298882
Coraliomargarita sp CAG312	5~26	-0.362
Coraliomargarita sp CAG312	6~10	-0.278598
Coraliomargarita sp CAG312	6~19	-0.253483
Coraliomargarita sp CAG312	6~26	-0.352522
Coraliomargarita sp CAG312	8~10	-0.343319
Coraliomargarita sp CAG312	8~26	-0.252659
Coraliomargarita sp CAG312	8~9	-0.264541
Coraliomargarita sp CAG312	9~24	-0.269371
Coraliomargarita sp CAG312	9~26	-0.319418
Dorea longicatena	10~24	0.354308
Dorea longicatena	18~32	0.24913
Dorea longicatena	2~23	0.280933
Dorea longicatena	20~24	0.295604
Dorea longicatena	21~22	0.307418
Dorea longicatena	21~24	0.343571
Dorea longicatena	21~30	0.253984
Dorea longicatena	23~29	0.291667
Dorea longicatena	24~25	0.262866
Dorea longicatena	25~29	0.315293
Dorea longicatena	26~29	0.261264
Dorea longicatena	30~32	0.265522
Dorea longicatena	31~32	0.250504
Dorea longicatena	7~24	0.306227
Dorea longicatena	7~25	0.277473
Dorea longicatena	7~29	0.29098
Dorea longicatena	7~30	0.248901
Dorea longicatena	7~33	0.270192
Dorea longicatena	7~34	0.258608
Dorea longicatena	7~35	0.251328
Dorea longicatena	8~18	0.251007
Dorea longicatena	8~26	0.273901
Eggerthella lenta	11~17	0.261493
Eggerthella lenta	2~23	-0.307238
Eggerthella lenta	2~24	-0.305979
Eggerthella lenta	2~26	-0.270101
Eggerthella lenta	2~5	-0.290064
Eisenbergiella massiliensis	1~22	-0.254304
Eisenbergiella massiliensis	1~5	-0.263187
Eisenbergiella massiliensis	1~7	-0.283837
Eisenbergiella massiliensis	12~25	-0.249771
Eisenbergiella massiliensis	19~20	-0.273947
Eisenbergiella massiliensis	2~24	-0.362687
Eisenbergiella massiliensis	2~25	-0.273489
Eisenbergiella massiliensis	2~26	-0.341987
Eisenbergiella massiliensis	21~30	-0.283791
Eisenbergiella massiliensis	30~33	-0.25206
Eisenbergiella massiliensis	5~19	-0.26456
Eisenbergiella massiliensis	5~7	-0.273901
Eisenbergiella massiliensis	6~19	-0.26946
Eisenbergiella massiliensis	6~26	-0.247573
Eisenbergiella massiliensis	6~7	-0.443407
Eisenbergiella massiliensis	7~19	-0.276694
Eisenbergiella massiliensis	7~25	-0.298168
Eisenbergiella massiliensis	7~26	-0.27239
Eisenbergiella massiliensis	7~34	-0.330174
Eisenbergiella massiliensis	7~35	-0.291667
Eisenbergiella tayi	1~22	-0.29533
Eisenbergiella tayi	1~5	-0.411584
Eisenbergiella tayi	1~7	-0.289286
Eisenbergiella tayi	10~19	-0.31163
Eisenbergiella tayi	10~25	-0.262363
Eisenbergiella tayi	10~26	-0.357372
Eisenbergiella tayi	12~25	-0.251007
Eisenbergiella tayi	13~26	-0.27587
Eisenbergiella tayi	14~26	-0.330037
Eisenbergiella tayi	14~34	-0.275778
Eisenbergiella tayi	15~26	-0.301236
Eisenbergiella tayi	18~25	-0.287134
Eisenbergiella tayi	18~26	-0.281319
Eisenbergiella tayi	18~32	-0.286767
Eisenbergiella tayi	18~35	-0.269185
Eisenbergiella tayi	19~20	-0.287088
Eisenbergiella tayi	19~21	-0.249222
Eisenbergiella tayi	19~26	-0.278846
Eisenbergiella tayi	2~23	-0.38043
Eisenbergiella tayi	2~24	-0.301904
Eisenbergiella tayi	2~5	-0.364515
Eisenbergiella tayi	23~24	-0.283794
Eisenbergiella tayi	23~28	-0.305357
Eisenbergiella tayi	25~26	-0.350778
Eisenbergiella tayi	30~35	-0.324313
Eisenbergiella tayi	5~10	-0.301969
Eisenbergiella tayi	5~19	-0.251557
Eisenbergiella tayi	5~24	-0.314606
Eisenbergiella tayi	5~25	-0.264332
Eisenbergiella tayi	5~26	-0.255998
Eisenbergiella tayi	5~6	-0.269093
Eisenbergiella tayi	5~8	-0.367445
Eisenbergiella tayi	6~18	-0.320055
Eisenbergiella tayi	6~19	-0.271703
Eisenbergiella tayi	6~22	-0.268086
Eisenbergiella tayi	6~26	-0.313095
Eisenbergiella tayi	6~7	-0.268223
Eisenbergiella tayi	6~8	-0.31163
Eisenbergiella tayi	6~9	-0.301786
Eisenbergiella tayi	7~19	-0.285943
Eisenbergiella tayi	7~25	-0.259799
Eisenbergiella tayi	7~34	-0.261126
Eisenbergiella tayi	7~8	-0.313278
Eisenbergiella tayi	8~10	-0.326007
Eisenbergiella tayi	8~19	-0.282784
Eisenbergiella tayi	8~25	-0.315522
Eisenbergiella tayi	8~26	-0.340293
Eisenbergiella tayi	8~9	-0.25609
Emergencia timonensis	1~22	-0.321429
Emergencia timonensis	1~5	-0.389881
Emergencia timonensis	1~7	-0.365797
Emergencia timonensis	10~14	-0.267537
Emergencia timonensis	13~26	-0.2837
Emergencia timonensis	14~26	-0.372711
Emergencia timonensis	14~34	-0.352244
Emergencia timonensis	15~26	-0.270055
Emergencia timonensis	16~26	-0.283516
Emergencia timonensis	16~35	-0.286264
Emergencia timonensis	18~25	-0.313233
Emergencia timonensis	18~26	-0.258929
Emergencia timonensis	18~30	-0.297527
Emergencia timonensis	18~34	-0.338095
Emergencia timonensis	18~35	-0.283288
Emergencia timonensis	19~20	-0.283196
Emergencia timonensis	19~22	-0.251557
Emergencia timonensis	2~23	-0.249888
Emergencia timonensis	2~24	-0.326217
Emergencia timonensis	2~25	-0.387775
Emergencia timonensis	2~26	-0.322802
Emergencia timonensis	2~5	-0.420421
Emergencia timonensis	20~22	-0.283837
Emergencia timonensis	21~30	-0.280266
Emergencia timonensis	23~28	-0.268864
Emergencia timonensis	26~30	-0.2913
Emergencia timonensis	26~31	-0.29098
Emergencia timonensis	26~32	-0.258837
Emergencia timonensis	26~33	-0.34652
Emergencia timonensis	30~33	-0.333883
Emergencia timonensis	30~35	-0.253526
Emergencia timonensis	5~19	-0.287271
Emergencia timonensis	5~7	-0.247207
Emergencia timonensis	6~18	-0.278755
Emergencia timonensis	6~19	-0.276053
Emergencia timonensis	6~26	-0.413919
Emergencia timonensis	6~34	-0.370101
Emergencia timonensis	6~7	-0.347115
Emergencia timonensis	6~8	-0.375962
Emergencia timonensis	6~9	-0.2837
Emergencia timonensis	7~19	-0.362225
Emergencia timonensis	7~25	-0.308104
Emergencia timonensis	7~26	-0.287042
Emergencia timonensis	7~30	-0.262912
Emergencia timonensis	7~34	-0.296245
Emergencia timonensis	8~25	-0.274176
Enterocloster a sp.aragiformis	12~33	0.25206
Enterocloster asparagiformis	21~30	-0.293178
Enterocloster asparagiformis	5~19	-0.372894
Enterocloster asparagiformis	7~19	-0.357051
Enterococcus hirae	1~22	-0.285898
Enterococcus hirae	10~22	-0.286906
Enterococcus hirae	10~24	-0.26384
Enterococcus hirae	10~26	-0.334784
Enterococcus hirae	10~31	-0.247274
Enterococcus hirae	13~28	-0.352653
Enterococcus hirae	14~34	-0.327683
Enterococcus hirae	16~26	-0.269495
Enterococcus hirae	18~25	-0.327087
Enterococcus hirae	18~30	-0.328966
Enterococcus hirae	18~34	-0.348667
Enterococcus hirae	19~20	-0.312426
Enterococcus hirae	19~21	-0.342802
Enterococcus hirae	19~22	-0.359388
Enterococcus hirae	19~24	-0.263585
Enterococcus hirae	19~25	-0.348529
Enterococcus hirae	2~25	-0.315724
Enterococcus hirae	2~5	-0.27174
Enterococcus hirae	20~21	-0.345276
Enterococcus hirae	22~25	-0.303949
Enterococcus hirae	23~25	-0.431916
Enterococcus hirae	23~28	-0.259507
Enterococcus hirae	23~29	-0.252497
Enterococcus hirae	25~28	-0.296619
Enterococcus hirae	26~30	-0.281682
Enterococcus hirae	30~32	-0.254009
Enterococcus hirae	30~33	-0.338679
Enterococcus hirae	30~35	-0.309585
Enterococcus hirae	32~33	-0.267754
Enterococcus hirae	5~10	-0.317007
Enterococcus hirae	5~19	-0.281912
Enterococcus hirae	5~22	-0.400486
Enterococcus hirae	5~24	-0.375149
Enterococcus hirae	5~25	-0.278292
Enterococcus hirae	5~28	-0.430267
Enterococcus hirae	5~29	-0.301109
Enterococcus hirae	5~35	-0.279392
Enterococcus hirae	5~6	-0.385549
Enterococcus hirae	5~7	-0.376294
Enterococcus hirae	5~8	-0.369788
Enterococcus hirae	5~9	-0.291625
Enterococcus hirae	6~18	-0.256025
Enterococcus hirae	6~19	-0.292541
Enterococcus hirae	6~21	-0.338037
Enterococcus hirae	6~23	-0.254009
Enterococcus hirae	6~7	-0.397279
Enterococcus hirae	6~8	-0.394896
Enterococcus hirae	7~10	-0.347567
Enterococcus hirae	7~19	-0.273619
Enterococcus hirae	7~21	-0.391597
Enterococcus hirae	7~25	-0.402273
Enterococcus hirae	7~35	-0.302071
Enterococcus hirae	7~8	-0.344131
Enterococcus hirae	7~9	-0.288326
Enterococcus hirae	8~10	-0.271419
Enterococcus hirae	8~18	-0.353386
Enterococcus hirae	8~19	-0.272519
Enterococcus hirae	8~20	-0.346559
Enterococcus hirae	8~21	-0.296481
Enterococcus hirae	8~22	-0.286402
Enterococcus hirae	8~26	-0.266838
Enterococcus hirae	8~35	-0.357693
Enterococcus hirae	9~19	-0.389032
Enterococcus hirae	9~25	-0.286722
Enterococcus hirae	9~28	-0.300009
Escherichia coli	10~18	-0.256502
Escherichia coli	12~25	-0.284203
Escherichia coli	18~25	-0.291392
Escherichia coli	19~21	-0.292674
Escherichia coli	19~25	-0.259066
Escherichia coli	2~23	-0.272531
Escherichia coli	2~25	-0.324725
Escherichia coli	22~25	-0.340385
Escherichia coli	25~29	-0.342308
Escherichia coli	5~22	-0.247207
Escherichia coli	5~25	-0.415247
Escherichia coli	5~29	-0.35261
Escherichia coli	5~6	-0.310348
Escherichia coli	5~7	-0.330861
Escherichia coli	5~8	-0.247894
Escherichia coli	5~9	-0.300595
Escherichia coli	6~19	-0.257509
Escherichia coli	6~23	-0.29533
Escherichia coli	6~26	-0.254533
Escherichia coli	7~22	-0.278388
Escherichia coli	7~25	-0.29826
Escherichia coli	7~26	-0.315522
Escherichia coli	7~29	-0.261996
Escherichia coli	7~8	-0.277289
Escherichia coli	8~18	-0.343132
Escherichia coli	8~22	-0.407051
Escherichia coli	8~23	-0.305266
Escherichia coli	8~26	-0.285256
Escherichia coli	8~9	-0.310485
Escherichia coli	9~22	-0.247482
Escherichia coli	9~25	-0.319643
Escherichia coli	9~29	-0.35902
Eubacterium sp. CAG252	11~17	-0.274725
Eubacterium ramulus	10~24	0.278185
Eubacterium ramulus	13~28	0.282601
Eubacterium ramulus	2~23	0.257123
Eubacterium ramulus	2~25	0.259753
Eubacterium ramulus	2~5	0.272573
Eubacterium ramulus	22~25	0.253114
Eubacterium ramulus	23~29	0.260256
Eubacterium ramulus	25~28	0.280357
Eubacterium ramulus	25~29	0.252015
Eubacterium ramulus	5~24	0.326694
Eubacterium ramulus	5~25	0.303159
Eubacterium ramulus	5~28	0.294551
Eubacterium ramulus	5~6	0.3462
Eubacterium ramulus	5~7	0.272436
Eubacterium ramulus	6~24	0.322985
Eubacterium ramulus	6~26	0.298489
Eubacterium ramulus	6~9	0.286264
Eubacterium ramulus	7~24	0.330311
Eubacterium ramulus	7~25	0.251328
Eubacterium ramulus	7~29	0.25728
Eubacterium ramulus	8~18	0.264469
Eubacterium ramulus	8~22	0.287271
Eubacterium ramulus	8~24	0.338416
Eubacterium ramulus	8~26	0.344368
Eubacterium ramulus	8~9	0.294368
Eubacterium rectale	11~17	-0.308059
Eubacterium rectale	11~33	-0.282692
Eubacterium rectale	11~35	-0.252473
Eubacterium rectale	2~23	0.263052
Eubacterium rectale	3~17	-0.299176
Eubacterium rectale	8~26	0.253617
Eubacterium rectale CAG36	11~17	-0.303709
Eubacterium rectale CAG36	11~30	-0.257097
Eubacterium rectale CAG36	11~33	-0.300824
Eubacterium rectale CAG36	11~35	-0.256593
Eubacterium rectale CAG36	2~23	0.266418
Eubacterium rectale CAG36	2~5	0.256914
Eubacterium rectale CAG36	3~17	-0.287683
Eubacterium rectale CAG36	8~26	0.272619
Eubacterium sp 41 20	2~23	0.24998
Eubacterium sp 41 20	8~26	0.254945
Eubacterium sp CAG180	1~22	-0.259982
Eubacterium sp CAG180	1~5	-0.386447
Eubacterium sp CAG180	10~27	-0.276603
Eubacterium sp CAG180	12~25	-0.383425
Eubacterium sp CAG180	15~26	-0.271612
Eubacterium sp CAG180	18~25	-0.269368
Eubacterium sp CAG180	2~24	-0.357605
Eubacterium sp CAG180	2~26	-0.273581
Eubacterium sp CAG180	2~5	-0.307051
Eubacterium sp CAG180	20~22	-0.31076
Eubacterium sp CAG180	20~24	-0.32033
Eubacterium sp CAG180	20~26	-0.278159
Eubacterium sp CAG180	22~27	-0.288004
Eubacterium sp CAG180	24~35	-0.36076
Eubacterium sp CAG180	25~27	-0.29478
Eubacterium sp CAG180	26~31	-0.297436
Eubacterium sp CAG180	26~32	-0.293681
Eubacterium sp CAG180	26~35	-0.266987
Eubacterium sp CAG180	30~35	-0.257601
Eubacterium sp CAG180	4~23	-0.319551
Eubacterium sp CAG180	5~19	-0.275733
Eubacterium sp CAG180	6~22	-0.246749
Eubacterium sp CAG180	8~25	-0.304258
Eubacterium sp CAG252	18~24	-0.341896
Eubacterium sp CAG252	27~28	-0.254762
Eubacterium sp CAG274	10~31	0.253159
Eubacterium sp CAG274	12~25	0.300366
Eubacterium sp CAG274	14~26	0.338004
Eubacterium sp CAG274	14~31	0.260714
Eubacterium sp CAG274	14~34	0.249725
Eubacterium sp CAG274	18~25	0.285852
Eubacterium sp CAG274	2~23	0.313282
Eubacterium sp CAG274	2~24	0.258794
Eubacterium sp CAG274	2~26	0.337775
Eubacterium sp CAG274	26~31	0.270238
Eubacterium sp CAG274	26~32	0.328068
Eubacterium sp CAG274	26~34	0.275458
Eubacterium sp CAG274	26~35	0.3212
Eubacterium sp CAG274	31~32	0.252106
Eubacterium sp CAG274	6~26	0.255311
Eubacterium sp CAG274	6~9	0.276786
Eubacterium sp CAG274	7~22	0.325824
Eubacterium sp CAG274	7~24	0.366575
Eubacterium sp CAG274	7~9	0.282784
Eubacterium sp CAG274	8~22	0.279441
Eubacterium sp CAG274	8~24	0.316667
Eubacterium sp CAG274	8~26	0.284615
Eubacterium sp CAG274	8~9	0.25435
Eubacterium ventriosum	18~26	0.262363
Eubacterium ventriosum	2~23	0.257306
Eubacterium ventriosum	23~28	0.253617
Eubacterium ventriosum	25~26	0.249405
Eubacterium ventriosum	26~31	0.268727
Eubacterium ventriosum	26~32	0.29794
Eubacterium ventriosum	26~33	0.3337
Eubacterium ventriosum	26~34	0.247665
Eubacterium ventriosum	26~35	0.399496
Eubacterium ventriosum	3~17	-0.315888
Eubacterium ventriosum	5~26	0.316987
Evtepia gabavorous	1~22	-0.262866
Evtepia gabavorous	1~5	-0.34304
Evtepia gabavorous	14~34	-0.253068
Evtepia gabavorous	15~26	-0.342216
Evtepia gabavorous	18~25	-0.317857
Evtepia gabavorous	18~26	-0.292903
Evtepia gabavorous	18~30	-0.329899
Evtepia gabavorous	18~34	-0.259066
Evtepia gabavorous	18~35	-0.255495
Evtepia gabavorous	19~20	-0.2663
Evtepia gabavorous	2~23	-0.271592
Evtepia gabavorous	2~24	-0.298035
Evtepia gabavorous	2~26	-0.340018
Evtepia gabavorous	2~5	-0.299405
Evtepia gabavorous	21~25	-0.268315
Evtepia gabavorous	26~31	-0.327839
Evtepia gabavorous	30~33	-0.306273
Evtepia gabavorous	30~35	-0.273855
Evtepia gabavorous	31~32	-0.254304
Evtepia gabavorous	6~26	-0.299451
Evtepia gabavorous	6~34	-0.294872
Evtepia gabavorous	6~7	-0.257738
Evtepia gabavorous	8~25	-0.360668
Faecalibacterium sp. OF04-11AC	3~17	-0.251786
Faecalibacterium sp. OM04-11BH	3~17	-0.294048
Faecalibacterium prausnitzii	12~24	0.257372
Faecalibacterium prausnitzii	2~23	0.26248
Faecalibacterium prausnitzii	3~17	-0.323718
Faecalibacterium prausnitzii	6~24	0.271062
Faecalibacterium prausnitzii	7~24	0.250595
Faecalibacterium prausnitzii	9~29	0.29794
Faecalibacterium sp OF04 11AC	2~23	0.308451
Faecalibacterium sp OM04 11BH	12~24	0.248352
Faecalibacterium sp OM04 11BH	2~23	0.289632
Faecalibacterium sp OM04 11BH	2~26	0.254441
Faecalibacterium sp OM04 11BH	2~5	0.26337
Faecalibacterium sp OM04 11BH	6~24	0.272665
Faecalibacterium sp OM04 11BH	6~26	0.281777
Faecalibacterium sp OM04 11BH	9~29	0.284249
Firmicutes bacterium	1~22	-0.279441
Firmicutes bacterium	1~5	-0.346612
Firmicutes bacterium	1~7	-0.310623
Firmicutes bacterium	12~25	-0.273168
Firmicutes bacterium	13~26	-0.301007
Firmicutes bacterium	14~26	-0.291712
Firmicutes bacterium	18~25	-0.347573
Firmicutes bacterium	18~30	-0.296291
Firmicutes bacterium	18~32	-0.249817
Firmicutes bacterium	18~34	-0.265476
Firmicutes bacterium	18~35	-0.290568
Firmicutes bacterium	19~22	-0.30467
Firmicutes bacterium	19~24	-0.276648
Firmicutes bacterium	19~26	-0.286218
Firmicutes bacterium	2~23	-0.357399
Firmicutes bacterium	2~24	-0.435651
Firmicutes bacterium	2~5	-0.340568
Firmicutes bacterium	20~22	-0.360302
Firmicutes bacterium	20~24	-0.257051
Firmicutes bacterium	22~27	-0.274222
Firmicutes bacterium	23~25	-0.341667
Firmicutes bacterium	23~26	-0.260073
Firmicutes bacterium	23~28	-0.335485
Firmicutes bacterium	24~25	-0.269918
Firmicutes bacterium	24~35	-0.257143
Firmicutes bacterium	26~31	-0.28109
Firmicutes bacterium	30~32	-0.259295
Firmicutes bacterium	30~33	-0.275137
Firmicutes bacterium	30~35	-0.310485
Firmicutes bacterium	5~19	-0.385302
Firmicutes bacterium	6~10	-0.303022
Firmicutes bacterium	6~19	-0.349771
Firmicutes bacterium	6~22	-0.273993
Firmicutes bacterium	6~26	-0.383745
Firmicutes bacterium	6~34	-0.280266
Firmicutes bacterium	6~8	-0.340018
Firmicutes bacterium	7~19	-0.332097
Firmicutes bacterium	7~26	-0.260256
Firmicutes bacterium	7~8	-0.26369
Firmicutes bacterium	8~20	-0.26717
Firmicutes bacterium	8~23	-0.27294
Firmicutes bacterium	8~25	-0.308425
Firmicutes bacterium CAG114	1~22	-0.32761
Firmicutes bacterium CAG114	1~5	-0.418086
Firmicutes bacterium CAG114	1~7	-0.262271
Firmicutes bacterium CAG114	14~34	-0.260302
Firmicutes bacterium CAG114	15~26	-0.322527
Firmicutes bacterium CAG114	16~26	-0.257051
Firmicutes bacterium CAG114	18~25	-0.297115
Firmicutes bacterium CAG114	18~26	-0.292674
Firmicutes bacterium CAG114	18~30	-0.327885
Firmicutes bacterium CAG114	18~34	-0.278846
Firmicutes bacterium CAG114	18~35	-0.267537
Firmicutes bacterium CAG114	19~20	-0.2663
Firmicutes bacterium CAG114	2~23	-0.303094
Firmicutes bacterium CAG114	2~24	-0.313419
Firmicutes bacterium CAG114	2~26	-0.315934
Firmicutes bacterium CAG114	2~5	-0.344734
Firmicutes bacterium CAG114	20~22	-0.262729
Firmicutes bacterium CAG114	21~25	-0.25522
Firmicutes bacterium CAG114	23~26	-0.24913
Firmicutes bacterium CAG114	26~31	-0.312866
Firmicutes bacterium CAG114	30~33	-0.283471
Firmicutes bacterium CAG114	30~35	-0.264332
Firmicutes bacterium CAG114	5~19	-0.274496
Firmicutes bacterium CAG114	6~26	-0.301465
Firmicutes bacterium CAG114	6~34	-0.294093
Firmicutes bacterium CAG114	6~7	-0.300962
Firmicutes bacterium CAG114	6~8	-0.267353
Firmicutes bacterium CAG114	8~25	-0.320971
Firmicutes bacterium CAG124	1~22	-0.371841
Firmicutes bacterium CAG124	1~5	-0.454258
Firmicutes bacterium CAG124	1~7	-0.338919
Firmicutes bacterium CAG124	12~25	-0.43457
Firmicutes bacterium CAG124	15~26	-0.281731
Firmicutes bacterium CAG124	18~25	-0.391484
Firmicutes bacterium CAG124	18~30	-0.345604
Firmicutes bacterium CAG124	18~32	-0.275321
Firmicutes bacterium CAG124	18~34	-0.277473
Firmicutes bacterium CAG124	18~35	-0.272527
Firmicutes bacterium CAG124	19~20	-0.265293
Firmicutes bacterium CAG124	19~22	-0.274634
Firmicutes bacterium CAG124	19~24	-0.255952
Firmicutes bacterium CAG124	19~25	-0.291941
Firmicutes bacterium CAG124	19~26	-0.258242
Firmicutes bacterium CAG124	2~23	-0.371089
Firmicutes bacterium CAG124	2~24	-0.395059
Firmicutes bacterium CAG124	2~25	-0.348855
Firmicutes bacterium CAG124	2~26	-0.269414
Firmicutes bacterium CAG124	2~5	-0.434753
Firmicutes bacterium CAG124	20~22	-0.306914
Firmicutes bacterium CAG124	20~24	-0.273764
Firmicutes bacterium CAG124	22~27	-0.25435
Firmicutes bacterium CAG124	23~25	-0.326603
Firmicutes bacterium CAG124	23~28	-0.253068
Firmicutes bacterium CAG124	23~29	-0.262958
Firmicutes bacterium CAG124	26~31	-0.255357
Firmicutes bacterium CAG124	30~32	-0.279121
Firmicutes bacterium CAG124	30~33	-0.316392
Firmicutes bacterium CAG124	30~35	-0.311584
Firmicutes bacterium CAG124	5~19	-0.269734
Firmicutes bacterium CAG124	6~19	-0.337821
Firmicutes bacterium CAG124	6~26	-0.277747
Firmicutes bacterium CAG124	6~34	-0.28196
Firmicutes bacterium CAG124	6~8	-0.311722
Firmicutes bacterium CAG124	7~8	-0.273626
Firmicutes bacterium CAG124	8~10	-0.271245
Firmicutes bacterium CAG124	8~19	-0.248397
Firmicutes bacterium CAG124	8~25	-0.396245
Firmicutes bacterium CAG124	8~9	-0.258242
Firmicutes bacterium CAG137	1~22	-0.35522
Firmicutes bacterium CAG137	1~5	-0.434295
Firmicutes bacterium CAG137	1~7	-0.315797
Firmicutes bacterium CAG137	13~26	-0.254212
Firmicutes bacterium CAG137	14~34	-0.299542
Firmicutes bacterium CAG137	15~26	-0.247985
Firmicutes bacterium CAG137	18~25	-0.343498
Firmicutes bacterium CAG137	18~30	-0.335897
Firmicutes bacterium CAG137	18~32	-0.258654
Firmicutes bacterium CAG137	18~34	-0.348764
Firmicutes bacterium CAG137	18~35	-0.322573
Firmicutes bacterium CAG137	19~20	-0.337408
Firmicutes bacterium CAG137	19~22	-0.303938
Firmicutes bacterium CAG137	2~23	-0.308177
Firmicutes bacterium CAG137	2~24	-0.350439
Firmicutes bacterium CAG137	2~25	-0.26804
Firmicutes bacterium CAG137	2~5	-0.365064
Firmicutes bacterium CAG137	20~22	-0.348764
Firmicutes bacterium CAG137	20~24	-0.258242
Firmicutes bacterium CAG137	23~26	-0.335256
Firmicutes bacterium CAG137	23~28	-0.291026
Firmicutes bacterium CAG137	24~35	-0.280723
Firmicutes bacterium CAG137	30~33	-0.275092
Firmicutes bacterium CAG137	30~35	-0.305266
Firmicutes bacterium CAG137	5~19	-0.287454
Firmicutes bacterium CAG137	6~19	-0.252885
Firmicutes bacterium CAG137	6~26	-0.258196
Firmicutes bacterium CAG137	6~7	-0.254762
Firmicutes bacterium CAG137	6~8	-0.321108
Firmicutes bacterium CAG137	7~19	-0.300458
Firmicutes bacterium CAG137	7~25	-0.287363
Firmicutes bacterium CAG137	7~26	-0.27706
Firmicutes bacterium CAG137	7~34	-0.27207
Firmicutes bacterium CAG137	7~35	-0.260897
Firmicutes bacterium CAG137	7~8	-0.278205
Firmicutes bacterium CAG137	8~10	-0.310211
Firmicutes bacterium CAG137	8~25	-0.334753
Firmicutes bacterium CAG145	1~22	-0.414973
Firmicutes bacterium CAG145	1~5	-0.417445
Firmicutes bacterium CAG145	1~7	-0.286264
Firmicutes bacterium CAG145	12~25	-0.335073
Firmicutes bacterium CAG145	14~26	-0.273397
Firmicutes bacterium CAG145	14~34	-0.261126
Firmicutes bacterium CAG145	15~26	-0.274542
Firmicutes bacterium CAG145	18~25	-0.264515
Firmicutes bacterium CAG145	2~23	-0.292265
Firmicutes bacterium CAG145	2~24	-0.288808
Firmicutes bacterium CAG145	2~25	-0.308288
Firmicutes bacterium CAG145	2~26	-0.25087
Firmicutes bacterium CAG145	2~5	-0.294322
Firmicutes bacterium CAG145	21~25	-0.277335
Firmicutes bacterium CAG145	26~31	-0.278755
Firmicutes bacterium CAG145	30~33	-0.264377
Firmicutes bacterium CAG145	30~35	-0.275595
Firmicutes bacterium CAG145	5~19	-0.246703
Firmicutes bacterium CAG145	6~26	-0.287821
Firmicutes bacterium CAG145	6~7	-0.313553
Firmicutes bacterium CAG145	6~8	-0.336355
Firmicutes bacterium CAG145	7~8	-0.320742
Firmicutes bacterium CAG145	8~25	-0.282509
Firmicutes bacterium CAG170	1~22	-0.401053
Firmicutes bacterium CAG170	1~5	-0.467079
Firmicutes bacterium CAG170	1~7	-0.310668
Firmicutes bacterium CAG170	12~25	-0.345421
Firmicutes bacterium CAG170	14~26	-0.291575
Firmicutes bacterium CAG170	14~34	-0.279304
Firmicutes bacterium CAG170	15~26	-0.357234
Firmicutes bacterium CAG170	16~35	-0.249817
Firmicutes bacterium CAG170	18~25	-0.399908
Firmicutes bacterium CAG170	18~26	-0.311126
Firmicutes bacterium CAG170	18~30	-0.371841
Firmicutes bacterium CAG170	18~32	-0.296291
Firmicutes bacterium CAG170	18~34	-0.335302
Firmicutes bacterium CAG170	18~35	-0.35467
Firmicutes bacterium CAG170	19~20	-0.354625
Firmicutes bacterium CAG170	19~22	-0.300504
Firmicutes bacterium CAG170	19~25	-0.307967
Firmicutes bacterium CAG170	19~26	-0.310943
Firmicutes bacterium CAG170	2~23	-0.391351
Firmicutes bacterium CAG170	2~24	-0.398013
Firmicutes bacterium CAG170	2~25	-0.313507
Firmicutes bacterium CAG170	2~26	-0.301419
Firmicutes bacterium CAG170	2~5	-0.407189
Firmicutes bacterium CAG170	20~22	-0.338828
Firmicutes bacterium CAG170	20~24	-0.264148
Firmicutes bacterium CAG170	20~26	-0.267949
Firmicutes bacterium CAG170	21~25	-0.27619
Firmicutes bacterium CAG170	22~27	-0.248718
Firmicutes bacterium CAG170	23~25	-0.32935
Firmicutes bacterium CAG170	23~26	-0.285485
Firmicutes bacterium CAG170	23~28	-0.289652
Firmicutes bacterium CAG170	23~29	-0.247573
Firmicutes bacterium CAG170	24~35	-0.26543
Firmicutes bacterium CAG170	25~26	-0.248626
Firmicutes bacterium CAG170	26~31	-0.299725
Firmicutes bacterium CAG170	30~32	-0.298764
Firmicutes bacterium CAG170	30~33	-0.328434
Firmicutes bacterium CAG170	30~35	-0.370879
Firmicutes bacterium CAG170	5~19	-0.297344
Firmicutes bacterium CAG170	5~8	-0.255357
Firmicutes bacterium CAG170	6~19	-0.346337
Firmicutes bacterium CAG170	6~26	-0.258104
Firmicutes bacterium CAG170	6~34	-0.298077
Firmicutes bacterium CAG170	6~7	-0.249313
Firmicutes bacterium CAG170	6~8	-0.385211
Firmicutes bacterium CAG170	7~19	-0.264835
Firmicutes bacterium CAG170	7~8	-0.333929
Firmicutes bacterium CAG170	8~10	-0.330037
Firmicutes bacterium CAG170	8~19	-0.25087
Firmicutes bacterium CAG170	8~20	-0.271245
Firmicutes bacterium CAG170	8~25	-0.386538
Firmicutes bacterium CAG227	10~24	0.24808
Firmicutes bacterium CAG227	19~21	0.271703
Firmicutes bacterium CAG227	2~23	0.266464
Firmicutes bacterium CAG227	20~21	0.278663
Firmicutes bacterium CAG227	21~28	0.365842
Firmicutes bacterium CAG227	22~25	0.305449
Firmicutes bacterium CAG227	23~29	0.28109
Firmicutes bacterium CAG227	6~26	0.29359
Firmicutes bacterium CAG227	7~24	0.295375
Firmicutes bacterium CAG227	8~26	0.311767
Firmicutes bacterium CAG238	1~22	-0.41163
Firmicutes bacterium CAG238	1~5	-0.350962
Firmicutes bacterium CAG238	10~14	-0.287729
Firmicutes bacterium CAG238	10~19	-0.271703
Firmicutes bacterium CAG238	14~34	-0.297161
Firmicutes bacterium CAG238	15~26	-0.277976
Firmicutes bacterium CAG238	18~25	-0.396429
Firmicutes bacterium CAG238	18~26	-0.289103
Firmicutes bacterium CAG238	18~30	-0.285577
Firmicutes bacterium CAG238	18~34	-0.246841
Firmicutes bacterium CAG238	19~20	-0.267079
Firmicutes bacterium CAG238	19~22	-0.308471
Firmicutes bacterium CAG238	19~25	-0.316529
Firmicutes bacterium CAG238	19~26	-0.286126
Firmicutes bacterium CAG238	2~24	-0.318914
Firmicutes bacterium CAG238	2~25	-0.351511
Firmicutes bacterium CAG238	26~31	-0.385119
Firmicutes bacterium CAG238	3~17	-0.273397
Firmicutes bacterium CAG238	30~33	-0.262454
Firmicutes bacterium CAG238	5~19	-0.307418
Firmicutes bacterium CAG238	6~10	-0.247894
Firmicutes bacterium CAG238	6~19	-0.32239
Firmicutes bacterium CAG238	6~7	-0.255678
Firmicutes bacterium CAG238	7~19	-0.249176
Firmicutes bacterium CAG238	8~10	-0.256731
Firmicutes bacterium CAG238	8~19	-0.271337
Firmicutes bacterium CAG238	8~21	-0.285394
Firmicutes bacterium CAG238	8~25	-0.404533
Firmicutes bacterium CAG238	9~19	-0.274542
Firmicutes bacterium CAG272	1~22	-0.357234
Firmicutes bacterium CAG272	1~5	-0.41511
Firmicutes bacterium CAG272	1~7	-0.26163
Firmicutes bacterium CAG272	10~14	-0.270192
Firmicutes bacterium CAG272	10~19	-0.248993
Firmicutes bacterium CAG272	10~26	-0.286172
Firmicutes bacterium CAG272	10~27	-0.278251
Firmicutes bacterium CAG272	12~25	-0.385852
Firmicutes bacterium CAG272	12~33	-0.256136
Firmicutes bacterium CAG272	14~26	-0.285119
Firmicutes bacterium CAG272	14~34	-0.268269
Firmicutes bacterium CAG272	15~26	-0.377564
Firmicutes bacterium CAG272	18~25	-0.462958
Firmicutes bacterium CAG272	18~26	-0.33576
Firmicutes bacterium CAG272	18~30	-0.356822
Firmicutes bacterium CAG272	18~32	-0.283242
Firmicutes bacterium CAG272	18~34	-0.305632
Firmicutes bacterium CAG272	18~35	-0.339286
Firmicutes bacterium CAG272	19~20	-0.309478
Firmicutes bacterium CAG272	19~22	-0.262134
Firmicutes bacterium CAG272	19~24	-0.252564
Firmicutes bacterium CAG272	19~25	-0.29881
Firmicutes bacterium CAG272	19~26	-0.326786
Firmicutes bacterium CAG272	2~23	-0.36635
Firmicutes bacterium CAG272	2~24	-0.456187
Firmicutes bacterium CAG272	2~25	-0.372299
Firmicutes bacterium CAG272	2~26	-0.353984
Firmicutes bacterium CAG272	2~5	-0.365522
Firmicutes bacterium CAG272	20~22	-0.296978
Firmicutes bacterium CAG272	20~24	-0.260119
Firmicutes bacterium CAG272	20~26	-0.273077
Firmicutes bacterium CAG272	21~25	-0.269963
Firmicutes bacterium CAG272	22~25	-0.257555
Firmicutes bacterium CAG272	22~27	-0.312317
Firmicutes bacterium CAG272	23~25	-0.401557
Firmicutes bacterium CAG272	23~26	-0.262546
Firmicutes bacterium CAG272	23~28	-0.308242
Firmicutes bacterium CAG272	24~25	-0.304899
Firmicutes bacterium CAG272	24~35	-0.3212
Firmicutes bacterium CAG272	25~26	-0.297573
Firmicutes bacterium CAG272	26~30	-0.246841
Firmicutes bacterium CAG272	26~31	-0.375092
Firmicutes bacterium CAG272	26~35	-0.249313
Firmicutes bacterium CAG272	27~28	-0.24707
Firmicutes bacterium CAG272	30~32	-0.277198
Firmicutes bacterium CAG272	30~33	-0.327427
Firmicutes bacterium CAG272	30~35	-0.376557
Firmicutes bacterium CAG272	4~23	-0.345147
Firmicutes bacterium CAG272	5~19	-0.299908
Firmicutes bacterium CAG272	5~24	-0.312317
Firmicutes bacterium CAG272	6~10	-0.267582
Firmicutes bacterium CAG272	6~19	-0.302335
Firmicutes bacterium CAG272	6~7	-0.25641
Firmicutes bacterium CAG272	6~8	-0.302244
Firmicutes bacterium CAG272	7~25	-0.272985
Firmicutes bacterium CAG272	7~8	-0.332509
Firmicutes bacterium CAG272	8~10	-0.321978
Firmicutes bacterium CAG272	8~20	-0.254945
Firmicutes bacterium CAG272	8~25	-0.37619
Firmicutes bacterium CAG272	9~25	-0.264194
Firmicutes bacterium CAG555	1~22	-0.277427
Firmicutes bacterium CAG555	1~5	-0.383471
Firmicutes bacterium CAG555	1~7	-0.259249
Firmicutes bacterium CAG555	12~25	-0.275733
Firmicutes bacterium CAG555	18~25	-0.278388
Firmicutes bacterium CAG555	18~30	-0.253022
Firmicutes bacterium CAG555	18~35	-0.259386
Firmicutes bacterium CAG555	19~20	-0.291484
Firmicutes bacterium CAG555	19~25	-0.256822
Firmicutes bacterium CAG555	2~23	-0.260649
Firmicutes bacterium CAG555	2~24	-0.316304
Firmicutes bacterium CAG555	2~25	-0.265614
Firmicutes bacterium CAG555	2~5	-0.380586
Firmicutes bacterium CAG555	20~22	-0.303617
Firmicutes bacterium CAG555	23~25	-0.273535
Firmicutes bacterium CAG555	23~26	-0.295879
Firmicutes bacterium CAG555	30~35	-0.265614
Firmicutes bacterium CAG555	4~23	-0.278022
Firmicutes bacterium CAG555	5~19	-0.246841
Firmicutes bacterium CAG555	6~19	-0.291071
Firmicutes bacterium CAG555	6~34	-0.271429
Firmicutes bacterium CAG555	6~8	-0.283196
Firmicutes bacterium CAG555	8~25	-0.25957
Firmicutes bacterium CAG83	1~5	-0.409249
Firmicutes bacterium CAG83	10~25	-0.281136
Firmicutes bacterium CAG83	18~34	-0.272024
Firmicutes bacterium CAG83	18~35	-0.295467
Firmicutes bacterium CAG83	19~20	-0.296749
Firmicutes bacterium CAG83	2~5	-0.270696
Firmicutes bacterium CAG83	23~26	-0.387134
Firmicutes bacterium CAG83	5~19	-0.291438
Firmicutes bacterium CAG83	6~19	-0.251007
Firmicutes bacterium CAG83	6~8	-0.328388
Firmicutes bacterium CAG83	7~19	-0.285256
Firmicutes bacterium CAG83	8~25	-0.349634
Firmicutes bacterium HGW Firmicutes 16	1~22	-0.303297
Firmicutes bacterium HGW Firmicutes 16	1~5	-0.396658
Firmicutes bacterium HGW Firmicutes 16	1~7	-0.272756
Firmicutes bacterium HGW Firmicutes 16	18~30	-0.2538
Firmicutes bacterium HGW Firmicutes 16	19~20	-0.337363
Firmicutes bacterium HGW Firmicutes 16	2~23	-0.308062
Firmicutes bacterium HGW Firmicutes 16	2~24	-0.265159
Firmicutes bacterium HGW Firmicutes 16	2~5	-0.359844
Firmicutes bacterium HGW Firmicutes 16	20~22	-0.336035
Firmicutes bacterium HGW Firmicutes 16	23~25	-0.261951
Firmicutes bacterium HGW Firmicutes 16	23~26	-0.3163
Firmicutes bacterium HGW Firmicutes 16	30~35	-0.248031
Firmicutes bacterium HGW Firmicutes 16	4~23	-0.25609
Firmicutes bacterium HGW Firmicutes 16	6~34	-0.264789
Firmicutes bacterium HGW Firmicutes 16	6~7	-0.267628
Firmicutes bacterium HGW Firmicutes 16	6~8	-0.321749
Firmicutes bacterium HGW Firmicutes 16	8~25	-0.2788
Fusicatenibacter saccharivorans	25~29	0.25087
Fusicatenibacter saccharivorans	8~24	0.341026
Fusobacterium mortiferum	1~5	0.290201
Fusobacterium mortiferum	12~25	0.352015
Fusobacterium mortiferum	2~23	0.360741
Fusobacterium mortiferum	2~24	0.341121
Fusobacterium mortiferum	2~25	0.345604
Fusobacterium mortiferum	2~26	0.421703
Fusobacterium mortiferum	2~5	0.407234
Fusobacterium mortiferum	30~33	0.273901
Fusobacterium mortiferum	30~35	0.278663
Fusobacterium mortiferum	4~23	0.247573
Fusobacterium mortiferum	5~24	0.28141
Fusobacterium mortiferum	6~7	0.265568
Fusobacterium mortiferum	7~8	0.285394
Gordonibacter pamelaeae	10~21	-0.250415
Gordonibacter pamelaeae	18~30	-0.311584
Gordonibacter pamelaeae	18~34	-0.2788
Gordonibacter pamelaeae	2~24	-0.298515
Gordonibacter pamelaeae	2~5	-0.270238
Gordonibacter pamelaeae	26~30	-0.259066
Gordonibacter pamelaeae	30~35	-0.263507
Gordonibacter pamelaeae	5~19	-0.304625
Gordonibacter pamelaeae	5~24	-0.280861
Gordonibacter pamelaeae	6~8	-0.255586
Gordonibacter pamelaeae	7~19	-0.265156
Gordonibacter pamelaeae	8~25	-0.255357
Holdemania massiliensis	1~5	-0.275092
Holdemania massiliensis	15~26	-0.314286
Holdemania massiliensis	18~26	-0.289881
Holdemania massiliensis	18~30	-0.269963
Holdemania massiliensis	18~34	-0.321841
Holdemania massiliensis	26~31	-0.262866
Holdemania massiliensis	30~33	-0.291667
Holdemania massiliensis	30~35	-0.287821
Holdemania massiliensis	6~26	-0.274817
Holdemania massiliensis	6~8	-0.279808
Holdemania massiliensis	8~25	-0.302152
Hungatella hathewayi	1~5	-0.302793
Hungatella hathewayi	11~17	0.307647
Hungatella hathewayi	11~30	0.27239
Hungatella hathewayi	19~20	-0.246154
Hungatella hathewayi	20~26	-0.271291
Hungatella hathewayi	21~24	-0.294944
Hungatella hathewayi	21~30	-0.258837
Hungatella hathewayi	21~31	-0.261996
Hungatella hathewayi	6~23	-0.350641
Hungatella hathewayi	6~7	-0.293269
Hungatella hathewayi	8~21	-0.249405
Intestinimonas butyriciproducens	1~5	-0.363233
Intestinimonas butyriciproducens	2~24	-0.246889
Intestinimonas butyriciproducens	6~19	-0.334707
Intestinimonas butyriciproducens	6~8	-0.281593
Intestinimonas butyriciproducens	7~8	-0.250046
Intestinimonas butyriciproducens	8~25	-0.285348
Kaistella antarctica	1~22	-0.350852
Kaistella antarctica	1~8	-0.249185
Kaistella antarctica	10~14	-0.27614
Kaistella antarctica	10~18	-0.288626
Kaistella antarctica	10~22	-0.320267
Kaistella antarctica	10~24	-0.309419
Kaistella antarctica	10~26	-0.319752
Kaistella antarctica	10~27	-0.274312
Kaistella antarctica	12~24	-0.249056
Kaistella antarctica	12~33	-0.346192
Kaistella antarctica	13~26	-0.284352
Kaistella antarctica	13~28	-0.271428
Kaistella antarctica	14~26	-0.259251
Kaistella antarctica	14~34	-0.312389
Kaistella antarctica	15~26	-0.452441
Kaistella antarctica	18~25	-0.33077
Kaistella antarctica	18~26	-0.423632
Kaistella antarctica	18~27	-0.376339
Kaistella antarctica	18~34	-0.318619
Kaistella antarctica	18~35	-0.355125
Kaistella antarctica	19~21	-0.313624
Kaistella antarctica	19~24	-0.274672
Kaistella antarctica	19~25	-0.285434
Kaistella antarctica	2~23	-0.275139
Kaistella antarctica	2~24	-0.289762
Kaistella antarctica	2~25	-0.372297
Kaistella antarctica	2~26	-0.291844
Kaistella antarctica	21~26	-0.2523
Kaistella antarctica	23~24	-0.261339
Kaistella antarctica	24~25	-0.268648
Kaistella antarctica	24~35	-0.281726
Kaistella antarctica	25~26	-0.312852
Kaistella antarctica	25~27	-0.290248
Kaistella antarctica	25~28	-0.322738
Kaistella antarctica	26~28	-0.326008
Kaistella antarctica	26~29	-0.281006
Kaistella antarctica	26~30	-0.270399
Kaistella antarctica	26~31	-0.295114
Kaistella antarctica	26~32	-0.284893
Kaistella antarctica	26~33	-0.271531
Kaistella antarctica	26~34	-0.274441
Kaistella antarctica	26~35	-0.470823
Kaistella antarctica	27~28	-0.422216
Kaistella antarctica	3~17	-0.296066
Kaistella antarctica	30~33	-0.359528
Kaistella antarctica	30~35	-0.276474
Kaistella antarctica	31~32	-0.263757
Kaistella antarctica	32~33	-0.282525
Kaistella antarctica	4~23	-0.264168
Kaistella antarctica	5~24	-0.279487
[truncated: 1,664 more rows]
